# Supplementary material for: Cognitive Skills and DNA Methylation Are Correlating in Healthy and Novice College Students Practicing Preksha Dhyāna Meditation
Source: Brain Sci. 2023 Aug 17;13(8):1214. doi: 10.3390/brainsci13081214 (PMC10452635; doi:10.3390/brainsci13081214)
Supplement: Supplementary file 1 [file brainsci-13-01214-s001.zip]

Archive with 1 entries (1 files):
- brainsci-2491069-supplementary.xlsx
