# Supplementary material for: Cognitive Skills and DNA Methylation Are Correlating in Healthy and Novice College Students Practicing Preksha Dhyāna Meditation
Source: Brain Sci. 2023 Aug 17;13(8):1214. doi: 10.3390/brainsci13081214 (PMC10452635; doi:10.3390/brainsci13081214)
Supplement: Supplementary file 1 [file brainsci-13-01214-s001.zip › brainsci-2491069-supplementary.xlsx]

## Sheet: Supplementary data list
List of the supplementary data
S1	List of Julia packages used for analysis.
S2	Cognitive skill scores for 9 tests and 34 participants at baseline (1) and 8 weeks post-intervention (2).
S3	Overview of 470 DMS and their genomic localizations, chromosome assignment, potential functions.
S4	Extended summary of correlation calculations between methylation sites and cognitive skill test reporting Pearson’s correlation coefficient, its p-value, gene name, chromosomal localization, and positioning for the 10 most directly and 10 inversely correlated data pairs.
S5	Extended site frequency/count for top 20 site-cognitive skill test correlation assuming a minimum occurrence of 2.
S6	Correlation plot for table 1 second column entries displaying the correlation between cg01704474 and the “Buzz Maximum” test, the correlation between cg03261565 and the “Buzz Maximum” test, and the correlation between cg01704474 and cg03261565. The scatter plot color code reflects the degree of correlation (blue=high positive correlation r>0, orange=high negative correlation r<0, and yellow=no co…
S7	Correlation plot for table 1 third column entries displaying the correlation between cg19060557 and the “Digital Recall” test, the correlation between cg13049398 and the “Digital Recall” test, and the correlation between cg19060557 and cg13049398. The scatter plot color code reflects the degree of correlation (blue=high positive correlation r>0, orange=high negative correlation r<0, and yellow=no…
S8	Correlation plot for table 1 fourth column entries displaying the correlation between cg23140777 and the “Listening Recall” test, the correlation between cg06938601 and the “Listening Recall” test, and the correlation between cg23140777 and cg06938601. The scatter plot color code reflects the degree of correlation (blue=high positive correlation r>0, orange=high negative correlation r<0, and yell…
S9	Correlation plot for table 1 fifth column entries displaying the correlation between cg12128316 and the “Listening Recall Processing” test, the correlation between cg23561053 and the “Listening Recall Processing” test, and the correlation between cg12128316 and cg23561053. The scatter plot color code reflects the degree of correlation (blue=high positive correlation r>0, orange=high negative corr…
S10	Correlation plot for table 1 sixth column entries displaying the correlation between cg17095850 and the “Negative” test, the correlation between cg23768860 and the “Negative” test, and the correlation between cg17095850 and cg23768860. The scatter plot color code reflects the degree of correlation (blue=high positive correlation r>0, orange=high negative correlation r<0, and yellow=no correlation…
S11	Correlation plot for table 1 seventh column entries displaying the correlation between cg06148656 and the “Positive” test, the correlation between cg13566979 and the “Positive” test, and the correlation between cg06148656 and cg13566979. The scatter plot color code reflects the degree of correlation (blue=high positive correlation r>0, orange=high negative correlation r<0, and yellow=no correlati…
S12	Correlation plot for table 1 eight column entries displaying the correlation between cg05990364 and the “Spatial Recall” test, the correlation between cg22717379 and the “Spatial Recall” test, and the correlation between cg05990364 and cg22717379. The scatter plot color code reflects the degree of correlation (blue=high positive correlation r>0, orange=high negative correlation r<0, and yellow=no…
S13	Correlation plot for table 1 ninth column entries displaying the correlation between cg03333699 and the “Spatial Recall Processing” test, the correlation between cg00730266 and the “Spatial Recall Processing” test, and the correlation between cg03333699 and cg00730266. The scatter plot color code reflects the degree of correlation (blue=high positive correlation r>0, orange=high negative correlat…

## Sheet: S1
	Module	Functionality
	CSV	Read/write data
	DataFrames	Data management
	Statistics	Statistical analysis
	HypothesisTests	Hypothesis testing
	Pingouin	Statistical analysis
	Plots	Generic plotting
	StatsPlots	Statistical plotting

## Sheet: S2
ID	Group	Buzz1Avg	Buzz2Avg	Buzz1Max	Buzz2Max	DigitRecall1	DigitalRecall2	ListeningRecall1	ListeningRecall2	ListeningRecallprocessing1	ListeningProcessing2	SpatialRecall1	SpatialRecall2	SpatialRecallprocessing1	SpatialProcessing2	Positive1	Positive2	Negative1	Negative2
305	Intervention	19.57	19.17	23.5	20.75	73	67	98	87	81	85	88	95	86	94	40	38	17	12
317	Intervention	18.67	21.43	20	22.19	88	144	98	121	85	100	95	112	95	119	28	27	22	23
327	Intervention	18.67	25.27	20	26.14	77	99	91	134	80	117	86	102	86	99	37	41	19	16
333	Intervention	8	14.53	11	15.3	84	105	101	112	85	98	81	91	79	86	32	21	10	22
341	Intervention	11.98	21.1	13.9	23.4	92	84	80	94	81	99	88	88	88	87	27	34	16	13
342	Intervention	24.68	28.54	27	30.73	94	130	119	139	125	120	127	129	129	125	43	33	18	14
344	Intervention	13.2	18.93	16.81	22.5	73	111	115	136	97	126	99	134	98	129	30	39	22	19
347	Intervention	12.67	20.7	13	21.4	101	116	105	139	88	120	95	129	93	125	39	26	16	16
353	Intervention	39	24.87	43	26.75	86	94	73	84	73	91	84	95	80	93	29	39	23	24
401	Intervention	26.41	19.21	31.84	19.59	73	82	94	98	84	84	95	102	94	99.9	39	43	22	14
404	Intervention	10.48	16.22	12.09	20.01	82	92	101	98	84	83	88	107	88	109	10	37	26	12
415	Intervention	26.18	16.97	33.41	17.89	109	122	105	119	88	99	97	102	96	99.9	23	17	28	23
417	Intervention	16.11	37.05	22.32	38.94	82	109	91	98	82	81	72	79	72	82	29	41	36	18
418	Intervention	11.1	10	12.9	11.93	84	84	80	80	73	73	97	84	95	85	31	35	18	13
419	Intervention	19.39	15.59	24.03	18.13	88	90	73	98	73	81	84	95	84	93	18	44	38	16
422	Intervention	11.5	17.9	11.81	18.6	116	118	122	112	101	98	107	107	109	106	28	40	34	22
429	Intervention	16.32	16.99	16.74	18.3	90	94	87	98	74	83	107	88	95	86	46	45	13	10
501	Intervention	30.23	20.27	31.46	27.32	103	107	101	101	84	85	91	99.9	93	98	40	31	23	20
503	Intervention	14.82	18.39	16.06	19.5	92	92	84	94	74	83	107	120	104	125	31	35	19	14
509	Intervention	18.89	15.84	19.95	17.59	86	92	77	98	73	81	88	95	86	94	43	50	15	15
513	Intervention	11.78	7.4	12.65	7.92	126	126	115	101	96	83	81	81	83	84	40	42	28	18
516	Intervention	16.24	16.39	16.8	18.99	82	86	70	80	73	74	72	86	75	86	48	46	11	17
524	Intervention	20.04	26.69	24.36	31.73	73	80	80	112	73	99	107	91	101	94	40	37	23	11
525	Intervention	18.47	40.81	19.82	44.61	99.9	103	88	128	79	106	95	104	94	106	39	40	20	16
527	Intervention	10.44	12.8	11.03	16.5	84	88	94	98	80	84	81	86	85	85	48	45	10	21
530	Intervention	11.59	12.16	13.68	12.68	88	99	101	105	87	88	86	503	86	102	29	33	20	14
531	Intervention	16.03	19.31	16.85	20.25	92	88	91	108	81	94	95	107	87	106	36		12
534	Intervention	43.62	47.75	45.44	23.25	94	97	80	84	72	74	86	84	82	83	46	49	35	24
536	Intervention	10.46	11.57	12.81	11.82	84	92	101	115	88	96	118	88	129	88	24	29	19	17
539	Intervention	24.34	17.3	27.73	17.71	80	80	73	80	73	73	81	91	82	94	33	37	33	13
541	Intervention	11.87	24.89	15.03	26.2	102	86	119	98	98	84	119	111	115	115	30	44	16	12
543	Intervention	20.31	23.21	23.65	23.79	94	97	87	101	79	83	107	109	109	108	26	47	25	29
546	Intervention	42.59	31.69	44.7	32.93	86	88	101	105	83	84	109	81	109	83	43	44	20	29
549	Intervention	9.77	11.88	10.59	12.38	99	97	84	77	76	73	81	79	83	82	26	34	17	12

## Sheet: S3
chr	pos	strand	Name	Probe_rs	Probe_maf	CpG_rs	CpG_maf	SBE_rs	SBE_maf	Islands_Name	Relation_to_Island	UCSC_RefGene_Name	UCSC_RefGene_Accession	UCSC_RefGene_Group	Phantom4_Enhancers	Phantom5_Enhancers	DMR	X450k_Enhancer	HMM_Island	Regulatory_Feature_Name	Regulatory_Feature_Group	GencodeBasicV12_NAME	GencodeBasicV12_Accession	GencodeBasicV12_Group	GencodeCompV12_NAME	GencodeCompV12_Accession	GencodeCompV12_Group	DNase_Hypersensitivity_NAME	DNase_Hypersensitivity_Evidence_Count	OpenChromatin_NAME	OpenChromatin_Evidence_Count	TFBS_NAME	TFBS_Evidence_Count	Methyl27_Loci	Methyl450_Loci	Random_Loci	logFC	AveExpr	t	P.Value	adj.P.Val	B	delta_beta
chr10	99330076	+	cg02613380	NA	NA	NA	NA	NA	NA	chr10:99329960-99330204	Island	UBTD1	NM_024954	Body					10:99320018-99320155																TRUE		-1.45995	-0.0355443	-2.34065	0.0223796	0.938015	-3.37816	-0.232034
chr18	77207209	-	cg00445548	NA	NA	NA	NA	NA	NA	chr18:77206921-77207546	Island	NFATC1;NFATC1;NFATC1;NFATC1;NFATC1	NM_006162;NM_172388;NM_172389;NM_172387;NM_172390	Body;5'UTR;Body;Body;Body				TRUE	18:75307809-75308409			NFATC1;NFATC1	ENST00000397790.2;ENST00000545796.1	5'UTR;5'UTR	NFATC1;NFATC1	ENST00000397790.2;ENST00000545796.1	5'UTR;5'UTR			chr18:77202020-77222374	6				TRUE		-1.17292	-0.749822	-2.04601	0.0448708	0.967289	-3.78096	-0.164208
chr10	132942686	+	cg06938601	rs11017750	0.091584	NA	NA	NA	NA		OpenSea	TCERG1L	NM_174937	Body					10:132832606-132832722						TCERG1L	ENST00000483040.1	3'UTR	chr10:132942505-132942835	3						TRUE		-0.682371	1.44436	-2.94102	0.00454959	0.862058	-2.43125	-0.102229
chr6	40361439	-	cg21531126	NA	NA	NA	NA	NA	NA	chr6:40359770-40360438	S_Shore	LRFN2	NM_020737	Body			RDMR											chr6:40360925-40361995	3						TRUE		-0.737009	2.00674	-2.23044	0.0292326	0.947369	-3.53396	-0.0939013
chr5	125465533	-	cg03776649	NA	NA	NA	NA	NA	NA		OpenSea											RP11-114J13.1	ENST00000450613.2	3'UTR	RP11-114J13.1	ENST00000450613.2	3'UTR					chr5:125465133-125465771	6				-0.421132	0.185678	-2.13516	0.0365831	0.958645	-3.66375	-0.0728419
chr4	105154401	+	cg08131086	NA	NA	NA	NA	NA	NA		OpenSea									4:105154347-105154475	Unclassified_Cell_type_specific	RP11-729M20.1;RP11-729M20.1	ENST00000505680.1;ENST00000514327.1	TSS1500;5'UTR	RP11-729M20.1;RP11-729M20.1	ENST00000505680.1;ENST00000514327.1	TSS1500;5'UTR										-0.582546	2.15987	-2.31003	0.0241237	0.939975	-3.42205	-0.0681367
chr17	70022217	-	cg14193459	NA	NA	NA	NA	NA	NA		OpenSea	LOC102723505	NR_110876	TSS200								AC005152.3;AC005152.3	ENST00000430908.2;ENST00000543512.1	TSS200;3'UTR	AC005152.3;AC005152.3	ENST00000430908.2;ENST00000543512.1	TSS200;3'UTR										-0.446619	1.38169	-4.87729	7.45632e-06	0.80737	1.41826	-0.0660724
chr11	126936873	+	cg17064981	NA	NA	NA	NA	NA	NA		OpenSea											RP11-168K9.2	ENST00000527317.1	TSS200	RP11-168K9.2	ENST00000527317.1	TSS200								TRUE		-0.801695	3.06961	-2.86702	0.00560393	0.878681	-2.55631	-0.0654972
chr8	128425921	+	cg04361487	NA	NA	NA	NA	NA	NA		OpenSea	CASC8	NR_117100	Body								POU5F1B;RP11-382A18.1;RP11-382A18.1;RP11-382A18.1	ENST00000465342.2;ENST00000501396.1;ENST00000502082.1;ENST00000523825.1	TSS1500;3'UTR;3'UTR;3'UTR	POU5F1B;RP11-382A18.1;RP11-382A18.1;RP11-382A18.1	ENST00000465342.2;ENST00000501396.1;ENST00000502082.1;ENST00000523825.1	TSS1500;3'UTR;3'UTR;3'UTR			chr8:128424964-128426046	3						-0.487547	1.75211	-3.72269	0.000418398	0.80737	-0.99138	-0.0649866
chr13	52019241	+	cg01767494	NA	NA	NA	NA	NA	NA		OpenSea	INTS6;INTS6;INTS6	NM_012141;NM_001039937;NM_001306091	Body;Body;5'UTR						13:52019035-52019405	Unclassified_Cell_type_specific	INTS6;INTS6	ENST00000425000.1;ENST00000491723.1	5'UTR;3'UTR	INTS6;INTS6;INTS6;INTS6	ENST00000425000.1;ENST00000486195.1;ENST00000491723.1;ENST00000461515.1	5'UTR;3'UTR;3'UTR;3'UTR	chr13:52019100-52019370	3								-0.358484	-0.197331	-3.20705	0.00209514	0.824287	-1.9644	-0.0609999
chr15	52126118	-	cg21830259	NA	NA	NA	NA	NA	NA	chr15:52121816-52122452	S_Shelf	TMOD3	NM_014547	5'UTR								TMOD3	ENST00000308580.7	5'UTR	TMOD3;TMOD3	ENST00000558455.1;ENST00000308580.7	5'UTR;5'UTR	chr15:52125920-52126250	3								-0.523297	2.14991	-4.42131	3.88259e-05	0.80737	0.437899	-0.0607348
chr12	64110062	+	cg16801161	NA	NA	NA	NA	NA	NA		OpenSea											RP11-415I12.2;RP11-415I12.3	ENST00000541353.1;ENST00000509615.2	TSS1500;3'UTR	RP11-415I12.2;RP11-415I12.3	ENST00000541353.1;ENST00000509615.2	TSS1500;3'UTR										-0.611234	2.57032	-3.92405	0.000215373	0.80737	-0.590731	-0.0604717
chr1	10772782	-	cg24075935	NA	NA	NA	NA	NA	NA		OpenSea	CASZ1;CASZ1	NM_001079843;NM_017766	5'UTR;5'UTR						1:10772529-10772896	Unclassified_Cell_type_specific	CASZ1;CASZ1	ENST00000377022.3;ENST00000344008.5	5'UTR;5'UTR	CASZ1;CASZ1	ENST00000377022.3;ENST00000344008.5	5'UTR;5'UTR	chr1:10772605-10773295	3						TRUE		-0.901009	3.56297	-3.7152	0.000428711	0.80737	-1.00608	-0.0584332
chr6	122161366	+	cg20208184	rs113734727	0.018739	NA	NA	NA	NA		OpenSea																	chr6:122161005-122161370	3								-0.464605	1.9335	-3.67496	0.000488393	0.80737	-1.0848	-0.0579087
chr7	134900650	+	cg03644971	NA	NA	NA	NA	NA	NA	chr7:134896014-134896664	S_Shelf									7:134900625-134900744	Unclassified_Cell_type_specific							chr7:134900505-134900775	3						TRUE		-0.791775	3.28671	-2.48946	0.015404	0.922514	-3.15848	-0.057723
chr9	6921930	-	cg14041232	NA	NA	NA	NA	NA	NA		OpenSea	KDM4C;KDM4C;KDM4C;KDM4C	NM_015061;NM_001146694;NM_001146695;NM_001146696	Body;Body;Body;Body								RP11-403H13.1	ENST00000445708.1	5'UTR	KDM4C;RP11-403H13.1	ENST00000496464.1;ENST00000445708.1	5'UTR;5'UTR								TRUE	TRUE	-0.487034	2.08656	-2.04035	0.0454472	0.968344	-3.78826	-0.0575393
chr12	49526749	+	cg18366505	NA	NA	NA	NA	NA	NA	chr12:49524072-49525492	S_Shore	TUBA1B	NM_006082	TSS1500			RDMR					Y_RNA;RP11-386G11.10;RP11-386G11.10	ENST00000363439.1;ENST00000547712.1;ENST00000551496.1	TSS200;5'UTR;5'UTR	Y_RNA;RP11-386G11.10;RP11-386G11.10	ENST00000363439.1;ENST00000547712.1;ENST00000551496.1	TSS200;5'UTR;5'UTR	chr12:49526740-49527195	3								-0.47445	2.02543	-2.99842	0.00386188	0.857822	-2.33277	-0.0572477
chr10	133949163	-	cg18936304	NA	NA	NA	NA	NA	NA	chr10:133948325-133948677	S_Shore	JAKMIP3	NM_001105521	Body					10:133798562-133799499									chr10:133948885-133949295	3						TRUE		-0.329616	0.604535	-2.57315	0.0124067	0.91566	-3.03041	-0.0557554
chr16	87714601	-	cg05571912	rs117976658	0.010851	NA	NA	NA	NA	chr16:87714600-87715315	Island	JPH3	NM_020655	Body					16:86272048-86272816			JPH3	ENST00000563609.1	5'UTR	JPH3	ENST00000563609.1	5'UTR			chr16:87712176-87714940	6				TRUE		-0.489778	2.213	-2.46368	0.0164511	0.925255	-3.1973	-0.055046
chr1	24383201	-	cg05350850	NA	NA	NA	NA	NA	NA		OpenSea	MYOM3	NM_152372	3'UTR								MYOM3;MYOM3;MYOM3;RP11-293P20.3;RP11-293P20.2	ENST00000338909.5;ENST00000374434.3;ENST00000374442.5;ENST00000448831.1;ENST00000439239.1	3'UTR;3'UTR;3'UTR;3'UTR;5'UTR	MYOM3;MYOM3;MYOM3;RP11-293P20.3;RP11-293P20.2	ENST00000338909.5;ENST00000374434.3;ENST00000374442.5;ENST00000448831.1;ENST00000439239.1	3'UTR;3'UTR;3'UTR;3'UTR;5'UTR								TRUE		-0.497743	2.28844	-3.52811	0.000780652	0.810741	-1.36815	-0.0543088
chr10	114807157	-	cg17116091	NA	NA	NA	NA	NA	NA		OpenSea	TCF7L2;TCF7L2;TCF7L2;TCF7L2;TCF7L2;TCF7L2	NM_001146284;NM_001146285;NM_030756;NM_001146274;NM_001146286;NM_001146283	Body;Body;Body;Body;Body;Body				TRUE				TCF7L2	ENST00000542695.1	5'UTR	TCF7L2	ENST00000542695.1	5'UTR	chr10:114807020-114807230	3						TRUE		-0.64072	2.91824	-2.72098	0.00837377	0.900286	-2.79653	-0.0541528
chr8	41802094	+	cg02724866	NA	NA	NA	NA	NA	NA		OpenSea	KAT6A;KAT6A	NM_006766;NM_001305878	Body;Body						8:41801507-41802113	Gene_Associated											chr8:41801306-41802178	6				-0.526406	2.45224	-3.09795	0.00289348	0.843464	-2.15902	-0.0538561
chr8	98116447	+	cg23205034	NA	NA	NA	NA	NA	NA		OpenSea	PGCP	NM_016134	Body				TRUE														chr8:98115203-98117296	5		TRUE		-0.528698	2.50715	-2.08233	0.0413163	0.963527	-3.73371	-0.052811
chr8	123427559	+	cg15441351	NA	NA	NA	NA	NA	NA		OpenSea	LOC105375734	NR_131202	Body								RP11-94A24.1	ENST00000533992.1	3'UTR	RP11-94A24.1	ENST00000533992.1	3'UTR					chr8:123424927-123427862	6				-0.767734	3.43975	-2.87943	0.00541261	0.878681	-2.53548	-0.0512452
chr7	133765461	-	cg16550959	NA	NA	NA	NA	NA	NA		OpenSea																								TRUE		-0.556129	2.69899	-2.85528	0.00579056	0.878681	-2.57594	-0.051176
chr10	127514037	-	cg09487425	NA	NA	NA	NA	NA	NA	chr10:127511329-127512197	S_Shore	BCCIP;BCCIP;BCCIP	NM_078468;NM_078469;NM_016567	Body;Body;Body								BCCIP	ENST00000478798.1	TSS200	BCCIP;BCCIP	ENST00000478798.1;ENST00000463330.1	TSS200;5'UTR										-0.578653	2.79388	-2.23682	0.0287907	0.947032	-3.52511	-0.0511685
chr3	33318597	-	cg08749872	NA	NA	NA	NA	NA	NA	chr3:33318818-33319309	N_Shore	FBXL2;FBXL2	NM_012157;NM_001171713	TSS1500;TSS1500								FBXL2;FBXL2;FBXL2;FBXL2;FBXL2;FBXL2	ENST00000484457.1;ENST00000538892.1;ENST00000283627.6;ENST00000538181.1;ENST00000446237.3;ENST00000507198.1	TSS1500;TSS1500;TSS1500;TSS1500;TSS1500;TSS1500	FBXL2;FBXL2;FBXL2;FBXL2;FBXL2;FBXL2;FBXL2;FBXL2;FBXL2;FBXL2;FBXL2	ENST00000484457.1;ENST00000497411.1;ENST00000283627.6;ENST00000538181.1;ENST00000446237.3;ENST00000463736.1;ENST00000425973.1;ENST00000507198.1;ENST00000421391.1;ENST00000483037.1;ENST00000498807.1	TSS1500;TSS1500;TSS1500;TSS1500;TSS1500;TSS1500;TSS1500;TSS1500;TSS1500;TSS1500;5'UTR					chr3:33318566-33320299	6				-0.51139	2.50013	-2.43285	0.0177867	0.927989	-3.2433	-0.0510422
chr17	7011121	+	cg21908507	rs62058755	0.326986	NA	NA	NA	NA		OpenSea	ASGR2;ASGR2;ASGR2;ASGR2;ASGR2	NM_080914;NM_001181;NM_080912;NM_001201352;NM_080913	Body;Body;Body;Body;Body					17:6951775-6952049						ASGR2;ASGR2;ASGR2	ENST00000574106.1;ENST00000576487.1;ENST00000450034.3	3'UTR;3'UTR;3'UTR	chr17:7010985-7011275	3								-0.649173	3.10466	-3.07306	0.00311179	0.846848	-2.20283	-0.0500567
chr1	52082397	+	cg17997673	rs77663717	0.013467	NA	NA	NA	NA		OpenSea	OSBPL9;OSBPL9;OSBPL9;OSBPL9;OSBPL9	NM_148909;NM_148908;NM_148906;NM_024586;NR_036662	TSS200;TSS200;TSS200;TSS200;TSS200						1:52082034-52083410	Promoter_Associated	OSBPL9;OSBPL9;OSBPL9;OSBPL9	ENST00000435686.2;ENST00000453295.1;ENST00000337809.4;ENST00000371714.1	TSS1500;TSS1500;TSS200;5'UTR	OSBPL9;OSBPL9;OSBPL9;OSBPL9;OSBPL9	ENST00000435274.2;ENST00000428468.1;ENST00000489990.1;ENST00000371710.3;ENST00000371714.1	TSS1500;TSS1500;TSS1500;TSS200;5'UTR					chr1:52082322-52084174	6				-0.579446	-2.26844	-3.09952	0.00288023	0.843464	-2.15625	-0.0499203
chr6	7726983	-	cg22505205	NA	NA	NA	NA	NA	NA	chr6:7726095-7728161	Island	BMP6	NM_001718	TSS200			DMR		6:7671107-7674066	6:7726040-7727437	Unclassified	BMP6;BMP6;BMP6	ENST00000537240.1;ENST00000283147.6;ENST00000540959.1	5'UTR;TSS200;TSS200	BMP6;BMP6;BMP6	ENST00000537240.1;ENST00000283147.6;ENST00000540959.1	5'UTR;TSS200;TSS200	chr6:7726405-7729035	3						TRUE		-0.445872	-1.75633	-3.08156	0.00303556	0.843464	-2.18789	-0.0498815
chr2	99812274	-	cg24654185	NA	NA	NA	NA	NA	NA		OpenSea	MRPL30	NM_145212	3'UTR								MRPL30;MRPL30;MRPL30;MRPL30	ENST00000409841.1;ENST00000338148.3;ENST00000409841.1;ENST00000465432.1	3'UTR;3'UTR;ExonBnd;5'UTR	MRPL30;MRPL30;MRPL30;MRPL30;C2orf15	ENST00000409841.1;ENST00000338148.3;ENST00000409841.1;ENST00000465432.1;ENST00000424491.1	3'UTR;3'UTR;ExonBnd;5'UTR;3'UTR								TRUE		-0.567525	2.8009	-3.14203	0.00254164	0.837964	-2.0809	-0.0498767
chr18	48499845	-	cg11283927	NA	NA	NA	NA	NA	NA		OpenSea	ELAC1	NM_018696	5'UTR								ELAC1;SMAD4	ENST00000269466.3;ENST00000452201.2	5'UTR;5'UTR	ELAC1;SMAD4	ENST00000269466.3;ENST00000452201.2	5'UTR;5'UTR	chr18:48499740-48499995	3								-0.345536	1.48368	-3.60596	0.000609608	0.80737	-1.21872	-0.0490118
chr6	168121296	+	cg08266223	NA	NA	NA	NA	NA	NA	chr6:168120634-168120892	S_Shore								6:167864069-167864152													chr6:168121214-168121528	3		TRUE		-0.358121	1.60787	-2.56887	0.0125462	0.91566	-3.03704	-0.0489984
chr8	117888249	+	cg18588204	rs17426060	0.025102	NA	NA	NA	NA	chr8:117886284-117887319	S_Shore	RAD21-AS1;MIR3610;RAD21	NR_033886;NR_037404;NM_006265	Body;TSS1500;TSS1500								RAD21;RAD21-AS1	ENST00000297338.2;ENST00000521487.1	TSS1500;3'UTR	RAD21;RAD21;RAD21-AS1	ENST00000517485.1;ENST00000297338.2;ENST00000521487.1	TSS1500;TSS1500;3'UTR					chr8:117884634-117888310	6				-0.349175	1.54701	-2.13749	0.0363851	0.958476	-3.66063	-0.0486218
chr10	11574278	+	cg07964275	NA	NA	NA	NA	NA	NA		OpenSea	USP6NL;USP6NL;USP6NL	NM_001080491;NM_001080491;NM_014688	1stExon;5'UTR;Body								USP6NL	ENST00000277575.5	TSS200	USP6NL	ENST00000277575.5	TSS200			chr10:11574155-11575111	6						-0.58534	2.92631	-2.05619	0.0438481	0.965913	-3.76778	-0.0485846
chr13	73942508	-	cg25655528	NA	NA	NA	NA	NA	NA		OpenSea																					chr13:73941558-73944501	6				-0.574726	2.90117	-3.89329	0.000238648	0.80737	-0.652592	-0.048173
chr10	130295781	+	cg05964557	NA	NA	NA	NA	NA	NA	chr10:130298859-130299159	N_Shelf																								TRUE		-0.403704	2.03984	-2.25898	0.0272999	0.946985	-3.49419	-0.0477902
chr1	64063351	-	cg04104489	NA	NA	NA	NA	NA	NA	chr1:64058937-64059913	S_Shelf	PGM1	NM_002633	Body								PGM1;PGM1	ENST00000473117.1;ENST00000540265.1	5'UTR;5'UTR	PGM1;PGM1	ENST00000473117.1;ENST00000540265.1	5'UTR;5'UTR								TRUE		-0.461957	2.39893	-2.55091	0.013147	0.916671	-3.06477	-0.0476966
chr7	90755643	-	cg00101436	NA	NA	NA	NA	NA	NA		OpenSea	CDK14	NM_012395	3'UTR				TRUE				CDK14;CDK14;CDK14;CDK14	ENST00000436577.2;ENST00000406263.1;ENST00000265741.3;ENST00000380050.3	3'UTR;3'UTR;3'UTR;3'UTR	CDK14;CDK14;CDK14;CDK14	ENST00000436577.2;ENST00000406263.1;ENST00000265741.3;ENST00000380050.3	3'UTR;3'UTR;3'UTR;3'UTR								TRUE		-0.559258	2.86052	-2.93346	0.00464822	0.863983	-2.44413	-0.0476408
chr4	85724149	+	cg20466383	NA	NA	NA	NA	NA	NA		OpenSea	WDFY3	NM_014991	Body								WDFY3-AS1;WDFY3	ENST00000510449.1;ENST00000512267.1	TSS1500;3'UTR	WDFY3-AS1;WDFY3;WDFY3	ENST00000510449.1;ENST00000505923.1;ENST00000512267.1	TSS1500;3'UTR;3'UTR										-0.628067	3.12609	-2.49077	0.0153526	0.922462	-3.15651	-0.0476281
chr8	53167993	+	cg07344828	NA	NA	NA	NA	NA	NA		OpenSea	ST18	NM_014682	5'UTR				TRUE				ST18	ENST00000276480.7	5'UTR	ST18;ST18;ST18;ST18;ST18	ENST00000521119.1;ENST00000521549.1;ENST00000276480.7;ENST00000517580.1;ENST00000520279.1	TSS1500;3'UTR;5'UTR;5'UTR;3'UTR										-0.489126	2.55356	-2.5497	0.0131882	0.916671	-3.06662	-0.0474064
chr14	37187857	+	cg08695442	NA	NA	NA	NA	NA	NA		OpenSea	SLC25A21;SLC25A21	NM_001171170;NM_030631	Body;Body											SLC25A21	ENST00000556444.1	3'UTR					chr14:37187482-37187875	3				-0.548938	2.867	-2.00045	0.0496992	0.972445	-3.83924	-0.0464914
chr8	39053102	-	cg18556031	NA	NA	NA	NA	NA	NA		OpenSea	ADAM32	NM_145004	Body								ADAM32	ENST00000399826.4	3'UTR	ADAM32;ADAM32	ENST00000518259.1;ENST00000399826.4	5'UTR;3'UTR										-0.331033	1.51215	-2.98651	0.00399609	0.857822	-2.35331	-0.0464602
chr5	157137992	-	cg12128316	NA	NA	NA	NA	NA	NA		OpenSea							TRUE										chr5:157137940-157138215	3								-0.267677	0.082343	-2.42778	0.0180153	0.929041	-3.25081	-0.0463369
chr11	35311522	+	cg17095850	NA	NA	NA	NA	NA	NA		OpenSea	SLC1A2;SLC1A2;SLC1A2	NM_001252652;NM_001195728;NM_004171	Body;Body;Body				TRUE										chr11:35311400-35311675	3								-0.312182	1.31223	-2.25302	0.0276945	0.946986	-3.50254	-0.0462377
chr4	70716021	+	cg02711994	NA	NA	NA	NA	NA	NA		OpenSea	SULT1E1	NM_005420	Body											SULT1E1	ENST00000504002.1	3'UTR	chr4:70715760-70716115	3								-0.512119	2.73278	-3.51382	0.000816632	0.811494	-1.39538	-0.0458809
chr4	152147932	+	cg06457473	NA	NA	NA	NA	NA	NA		OpenSea	SH3D19;SH3D19;SH3D19	NM_001009555;NM_001128923;NM_001243349	TSS1500;TSS1500;5'UTR				TRUE				SH3D19;SH3D19;SH3D19;SH3D19	ENST00000409252.2;ENST00000409598.4;ENST00000424281.1;ENST00000514152.1	TSS1500;TSS200;TSS1500;5'UTR	SH3D19;SH3D19;SH3D19;SH3D19;SH3D19;SH3D19	ENST00000409252.2;ENST00000409598.4;ENST00000474743.1;ENST00000455740.1;ENST00000514152.1;ENST00000514013.1	TSS1500;TSS200;TSS1500;TSS1500;5'UTR;3'UTR	chr4:152147780-152147975	3								-0.277252	0.793288	-3.88275	0.000247169	0.80737	-0.673746	-0.0456235
chr18	58560613	-	cg08258740	NA	NA	NA	NA	NA	NA		OpenSea																	chr18:58560565-58560910	3								-0.439739	2.37668	-3.57445	0.000674022	0.80737	-1.27941	-0.0456231
chr2	121549725	+	cg07528209	NA	NA	NA	NA	NA	NA		OpenSea								2:121265976-121266196			GLI2	ENST00000452319.1	TSS1500	GLI2;GLI2;GLI2;GLI2;GLI2	ENST00000452319.1;ENST00000438299.1;ENST00000418323.1;ENST00000482119.1;ENST00000472722.1	TSS1500;TSS200;5'UTR;5'UTR;5'UTR	chr2:121549560-121549850	3						TRUE		-0.492105	2.65859	-2.01035	0.0486139	0.972188	-3.82667	-0.0454521
chr4	147939863	-	cg22717379	NA	NA	NA	NA	NA	NA		OpenSea									4:147939724-147940604	Unclassified											chr4:147939843-147940846	6				-0.256974	0.183335	-3.08568	0.00299929	0.843464	-2.18065	-0.0444848
chr1	3700680	+	cg00032643	NA	NA	NA	NA	NA	NA	chr1:3703672-3703908	N_Shelf	LRRC47	NM_020710	Body					1:3690431-3690949			LRRC47;LRRC47;LRRC47	ENST00000462356.1;ENST00000462356.1;ENST00000378251.1	3'UTR;1stExon;ExonBnd	LRRC47;LRRC47;LRRC47;LRRC47	ENST00000462356.1;ENST00000462356.1;ENST00000479239.1;ENST00000378251.1	3'UTR;1stExon;TSS200;ExonBnd			chr1:3700134-3701104	6	chr1:3686912-3701343	6		TRUE		-0.789178	3.76037	-2.61207	0.0112016	0.90984	-2.96976	-0.0443768
chr10	43903270	+	cg14083800	NA	NA	NA	NA	NA	NA	chr10:43902580-43904792	Island	HNRNPF;HNRNPF;HNRNPF;HNRNPF;HNRNPF	NM_001098205;NM_001098206;NM_001098206;NM_001098204;NM_004966	5'UTR;1stExon;5'UTR;5'UTR;5'UTR					10:43223165-43223354	10:43902948-43903833	Promoter_Associated	HNRNPF;HNRNPF;HNRNPF;HNRNPF	ENST00000357065.4;ENST00000540544.1;ENST00000356053.3;ENST00000337970.3	TSS200;5'UTR;5'UTR;5'UTR	HNRNPF;HNRNPF;HNRNPF;HNRNPF	ENST00000357065.4;ENST00000540544.1;ENST00000356053.3;ENST00000337970.3	TSS200;5'UTR;5'UTR;5'UTR	chr10:43901800-43903390	3						TRUE		-0.285629	-0.878425	-3.23364	0.00193467	0.824287	-1.91632	-0.0437553
chr1	239414815	+	cg21572631	NA	NA	NA	NA	NA	NA		OpenSea											RP11-544D21.2	ENST00000561926.1	TSS1500	RP11-544D21.2	ENST00000561926.1	TSS1500										-0.252531	0.251513	-2.14094	0.0360947	0.957758	-3.65601	-0.0436502
chr8	36621600	+	cg14761915	NA	NA	NA	NA	NA	NA		OpenSea											RN5S264;RP11-962G15.1	ENST00000363115.1;ENST00000524132.1	TSS1500;3'UTR	RN5S264;RP11-962G15.1	ENST00000363115.1;ENST00000524132.1	TSS1500;3'UTR										-0.362104	1.9804	-2.94593	0.00448658	0.861091	-2.42288	-0.0435103
chr5	96839583	+	cg25426421	NA	NA	NA	NA	NA	NA		OpenSea	LINC01340	NR_105028	TSS1500								RP11-1E3.1	ENST00000504012.1	TSS1500	RP11-1E3.1	ENST00000504012.1	TSS1500										-0.549977	3.00582	-3.07464	0.00309752	0.846798	-2.20006	-0.043457
chr2	173925162	-	cg19919032	NA	NA	NA	NA	NA	NA		OpenSea																	chr2:173924940-173925210	3								-0.703519	3.54868	-2.38778	0.0199142	0.935013	-3.30973	-0.043434
chr11	82924835	-	cg27578502	NA	NA	NA	NA	NA	NA		OpenSea	ANKRD42;ANKRD42;ANKRD42;ANKRD42;ANKRD42;ANKRD42;ANKRD42	NM_001300977;NM_001300976;NR_125355;NM_182603;NM_001300975;NM_001300972;NM_001300973	3'UTR;3'UTR;Body;Body;Body;Body;Body								ANKRD42;ANKRD42;RP11-727A23.7	ENST00000393389.3;ENST00000526731.1;ENST00000531869.1	3'UTR;3'UTR;TSS1500	ANKRD42;ANKRD42;RP11-727A23.7	ENST00000393389.3;ENST00000526731.1;ENST00000531869.1	3'UTR;3'UTR;TSS1500										-0.485182	2.75529	-2.58198	0.0121234	0.914728	-3.01671	-0.0427144
chr12	113566457	+	cg08702207	rs73207099	0.032552	NA	NA	NA	NA		OpenSea	RASAL1;RASAL1;RASAL1;RASAL1	NM_001193521;NM_001301202;NM_001193520;NM_004658	Body;Body;Body;Body								RASAL1	ENST00000418411.2	3'UTR	RASAL1;RASAL1;RASAL1;RASAL1;RASAL1	ENST00000551051.1;ENST00000546727.1;ENST00000418411.2;ENST00000548972.1;ENST00000547810.1	3'UTR;3'UTR;3'UTR;3'UTR;3'UTR	chr12:113566325-113566690	3								-0.634295	3.36443	-2.16559	0.0340771	0.954068	-3.6228	-0.0424692
chr11	32962661	-	cg03045471	rs140169877	0.011	NA	NA	NA	NA		OpenSea	QSER1	NM_001076786	Body														chr11:32962560-32962735	3								-0.665333	3.47308	-3.04049	0.00342065	0.855348	-2.25979	-0.0423568
chr7	116404877	-	cg01297639	NA	NA	NA	NA	NA	NA		OpenSea	MET;MET	NM_000245;NM_001127500	Body;Body																		chr7:116404829-116405194	4				-0.456112	2.64073	-4.19209	8.65811e-05	0.80737	-0.0424949	-0.0421192
chr3	59049804	-	cg10636163	NA	NA	NA	NA	NA	NA		OpenSea											CTD-2185K10.1	ENST00000487624.1	TSS1500	CTD-2185K10.1	ENST00000487624.1	TSS1500					chr3:59049794-59051236	6				-0.410697	2.41152	-3.30649	0.00155214	0.81798	-1.78334	-0.0416895
chr8	109576289	-	cg17697226	rs7812567	0.357634	NA	NA	NA	NA		OpenSea																					chr8:109575131-109576410	6				-0.555476	3.11762	-3.86335	0.000263607	0.80737	-0.712576	-0.0414943
chr8	52680434	-	cg03701082	NA	NA	NA	NA	NA	NA		OpenSea	PXDNL	NM_144651	Body																chr8:52679814-52680599	6						-0.283207	1.35915	-4.1996	8.43618e-05	0.80737	-0.0269074	-0.0412618
chr6	49755579	-	cg02852070	NA	NA	NA	NA	NA	NA		OpenSea	PGK2	NM_138733	TSS1500								PGK2	ENST00000304801.3	TSS1500	PGK2	ENST00000304801.3	TSS1500										-0.449554	2.65525	-2.71899	0.00841903	0.900286	-2.79974	-0.0411641
chr4	122682720	-	cg04476764	NA	NA	NA	NA	NA	NA	chr4:122685860-122686565	N_Shelf	TMEM155	NM_152399	Body											TMEM155;TMEM155;TMEM155	ENST00000461198.1;ENST00000513254.1;ENST00000505198.1	3'UTR;3'UTR;3'UTR								TRUE		-0.452014	2.66886	-3.03372	0.00348833	0.855348	-2.27158	-0.041147
chr5	148208041	-	cg08370787	NA	NA	NA	NA	NA	NA	chr5:148206075-148206482	S_Shore	ADRB2;ADRB2	NM_000024;NM_000024	1stExon;3'UTR								ADRB2;ADRB2	ENST00000305988.4;ENST00000305988.4	1stExon;3'UTR	ADRB2;ADRB2	ENST00000305988.4;ENST00000305988.4	1stExon;3'UTR					chr5:148205178-148210632	6		TRUE		-0.280725	1.3425	-2.43843	0.0175381	0.92676	-3.23501	-0.0410736
chr19	36365307	-	cg19220607	NA	NA	NA	NA	NA	NA	chr19:36365453-36365824	N_Shore	APLP1;APLP1	NM_001024807;NM_005166	Body;Body																					TRUE		-0.279379	1.32612	-4.23685	7.41464e-05	0.80737	0.0505433	-0.0410513
chr6	137369951	-	cg02381426	rs11967342	0.016927	NA	NA	NA	NA	chr6:137365299-137366126	S_Shelf																								TRUE		-0.354485	2.0883	-2.45753	0.0167099	0.925255	-3.2065	-0.0407703
chr11	124542398	+	cg22363224	NA	NA	NA	NA	NA	NA	chr11:124543384-124544046	N_Shore	SIAE;SPA17	NM_170601;NM_017425	Body;TSS1500			RDMR					SIAE;SPA17;SPA17;SIAE	ENST00000545756.1;ENST00000227135.2;ENST00000532692.1;ENST00000525730.1	5'UTR;TSS1500;TSS1500;3'UTR	SIAE;SPA17;SPA17;SPA17;SIAE;SIAE	ENST00000545756.1;ENST00000227135.2;ENST00000532692.1;ENST00000529498.1;ENST00000436137.2;ENST00000525730.1	5'UTR;TSS1500;TSS1500;TSS1500;3'UTR;3'UTR					chr11:124542132-124546858	6		TRUE		-1.06312	4.5597	-3.31414	0.00151643	0.81798	-1.76928	-0.0407096
chr1	210966422	+	cg13207183	NA	NA	NA	NA	NA	NA		OpenSea	KCNH1;KCNH1	NM_002238;NM_172362	Body;Body																chr1:210965991-210966443	6						-0.258086	1.051	-2.47776	0.0158716	0.924662	-3.17614	-0.0404313
chr6	79956068	-	cg27374435	NA	NA	NA	NA	NA	NA		OpenSea																			chr6:79955908-79956376	3						-0.550588	3.15293	-2.378	0.020405	0.936078	-3.32402	-0.0403232
chr8	76451386	+	cg13373342	NA	NA	NA	NA	NA	NA		OpenSea	HNF4G	NM_004133	TSS1500								HNF4G;HNF4G	ENST00000396423.2;ENST00000354370.1	TSS1500;5'UTR	HNF4G;HNF4G;HNF4G	ENST00000396423.2;ENST00000396419.1;ENST00000354370.1	TSS1500;5'UTR;5'UTR										-0.238976	0.589255	-3.29462	0.00160922	0.81798	-1.80514	-0.0403115
chr6	139466669	+	cg26525313	NA	NA	NA	NA	NA	NA		OpenSea	HECA	NM_016217	Body				TRUE																	TRUE		-0.328669	1.91032	-2.78468	0.00703929	0.892926	-2.69284	-0.0402992
chr14	50429390	-	cg20991798	NA	NA	NA	NA	NA	NA		OpenSea					chr14:50429310-50429310						RP11-58E21.4	ENST00000556434.1	TSS1500	RP11-58E21.4	ENST00000556434.1	TSS1500	chr14:50429300-50429790	3								-0.554174	3.18565	-2.12545	0.0374153	0.959608	-3.67671	-0.0399312
chr7	123242599	+	cg22137273	NA	NA	NA	NA	NA	NA		OpenSea	NDUFA5;NDUFA5;ASB15	NM_001291304;NR_111926;NM_001290258	TSS1500;TSS1500;5'UTR								ASB15;ASB15;RP11-390E23.3;ASB15	ENST00000434204.1;ENST00000451215.1;ENST00000422401.1;ENST00000451558.1	5'UTR;5'UTR;3'UTR;5'UTR	ASB15;ASB15;ASB15;RP11-390E23.3;ASB15	ENST00000434204.1;ENST00000437535.1;ENST00000451215.1;ENST00000422401.1;ENST00000451558.1	5'UTR;5'UTR;5'UTR;3'UTR;5'UTR										-0.359086	2.18249	-3.15199	0.00246795	0.836059	-2.06316	-0.0397793
chr12	53098326	+	cg03806752	NA	NA	NA	NA	NA	NA		OpenSea	KRT77	NM_175078	TSS1500								KRT77	ENST00000341809.3	TSS1500	KRT77	ENST00000341809.3	TSS1500								TRUE		-0.34814	2.10563	-3.09454	0.00292253	0.843464	-2.16504	-0.0397115
chr11	6953384	-	cg08639616	NA	NA	NA	NA	NA	NA		OpenSea	ZNF215	NM_013250	5'UTR								ZNF215;ZNF215;ZNF215;ZNF215	ENST00000278319.5;ENST00000414517.2;ENST00000529903.1;ENST00000527171.1	5'UTR;5'UTR;TSS200;5'UTR	ZNF215;ZNF215;ZNF215;ZNF215;ZNF215	ENST00000278319.5;ENST00000414517.2;ENST00000529903.1;ENST00000527171.1;ENST00000529755.1	5'UTR;5'UTR;TSS200;5'UTR;5'UTR										-0.405974	2.49184	-2.6913	0.00907156	0.901151	-2.84426	-0.0397024
chr5	27111571	+	cg17121254	NA	NA	NA	NA	NA	NA		OpenSea											U6	ENST00000384531.1	TSS200	U6;CDH9	ENST00000384531.1;ENST00000513289.1	TSS200;5'UTR										-0.728368	3.78489	-3.09603	0.00290986	0.843464	-2.16242	-0.0396581
chr3	51859793	+	cg06842414	rs6782139	0.09589	NA	NA	NA	NA		OpenSea	IQCF3;IQCF3	NM_001207023;NM_001085479	TSS1500;TSS1500								IQCF3;IQCF3	ENST00000437810.2;ENST00000456080.1	TSS1500;5'UTR	IQCF3;IQCF3	ENST00000437810.2;ENST00000456080.1	TSS1500;5'UTR										-0.237377	0.669612	-2.52896	0.0139164	0.917005	-3.09844	-0.0396505
chr3	67339267	-	cg05484811	NA	NA	NA	NA	NA	NA		OpenSea																	chr3:67339240-67339450	3								-0.341033	-1.71471	-2.50198	0.0149179	0.91986	-3.13954	-0.0396296
chr4	30920608	-	cg07022241	rs73214944	0.045288	NA	NA	NA	NA		OpenSea	PCDH7;PCDH7	NM_001173523;NM_032457	Body;Body								PCDH7	ENST00000509925.1	TSS1500	PCDH7	ENST00000509925.1	TSS1500										-0.240995	0.800289	-3.47717	0.000916301	0.817599	-1.46496	-0.0395072
chr7	48524766	-	cg07279808	NA	NA	NA	NA	NA	NA		OpenSea	ABCA13	NM_152701	Body																							-0.263047	1.24646	-2.02807	0.0467213	0.969282	-3.80404	-0.0393847
chr6	56951467	+	cg00559081	NA	NA	NA	NA	NA	NA	chr6:56954731-56955486	N_Shelf														ZNF451	ENST00000515290.1	TSS200										-0.764614	3.90385	-2.31236	0.023987	0.939975	-3.41873	-0.0393072
chr12	66349603	-	cg12141052	NA	NA	NA	NA	NA	NA		OpenSea	HMGA2	NM_003483	Body				TRUE				HMGA2	ENST00000541363.1	3'UTR	HMGA2;HMGA2	ENST00000541363.1;ENST00000539662.1	3'UTR;3'UTR	chr12:66349265-66349610	3						TRUE		-0.517521	3.07131	-3.29144	0.00162479	0.81798	-1.81095	-0.0392012
chr5	72933718	-	cg02294693	NA	NA	NA	NA	NA	NA		OpenSea	ARHGEF28;ARHGEF28	NM_001080479;NM_001177693	5'UTR;5'UTR								RP11-428C6.1	ENST00000296794.6	5'UTR	RP11-428C6.1;RP11-428C6.1	ENST00000296794.6;ENST00000509848.1	5'UTR;5'UTR	chr5:72933460-72933750	3								-0.736692	3.84001	-2.33593	0.0226411	0.938207	-3.38496	-0.0389605
chr3	64887780	-	cg05509179	NA	NA	NA	NA	NA	NA		OpenSea	MIR548A2	NR_030317	Body				TRUE				ADAMTS9-AS2	ENST00000474768.1	5'UTR	ADAMTS9-AS2;ADAMTS9-AS2	ENST00000474768.1;ENST00000481312.1	5'UTR;5'UTR								TRUE		-0.24846	1.05346	-2.53512	0.0136963	0.917005	-3.08901	-0.0388639
chr7	27034965	-	cg03362824	rs2253415	0.161088	NA	NA	NA	NA		OpenSea							TRUE							SKAP2	ENST00000432747.1	TSS200										-0.349113	2.16675	-3.07861	0.00306184	0.846798	-2.19308	-0.0388471
chr5	36898531	+	cg20540109	NA	NA	NA	NA	NA	NA		OpenSea	NIPBL;NIPBL	NM_133433;NM_015384	5'UTR;5'UTR		chr5:36898243-36898243						NIPBL;NIPBL	ENST00000282516.8;ENST00000448238.2	5'UTR;5'UTR	NIPBL;NIPBL	ENST00000282516.8;ENST00000448238.2	5'UTR;5'UTR										-0.426674	2.65668	-3.16622	0.00236607	0.833046	-2.03774	-0.0388274
chr4	103426288	+	cg15409712	NA	NA	NA	NA	NA	NA	chr4:103422091-103423229	S_Shelf	NFKB1;NFKB1	NM_003998;NM_001165412	5'UTR;5'UTR						4:103426208-103426421	Unclassified_Cell_type_specific	NFKB1;NFKB1;NFKB1	ENST00000226574.4;ENST00000394820.4;ENST00000505458.1	5'UTR;5'UTR;5'UTR	NFKB1;NFKB1;NFKB1;NFKB1;NFKB1;NFKB1	ENST00000511926.1;ENST00000507079.1;ENST00000226574.4;ENST00000394820.4;ENST00000505458.1;ENST00000509165.1	5'UTR;5'UTR;5'UTR;5'UTR;5'UTR;5'UTR								TRUE		-0.264469	1.34302	-2.00127	0.0496088	0.972445	-3.83821	-0.0386055
chr14	50161652	-	cg07140270	NA	NA	NA	NA	NA	NA	chr14:50159667-50160424	S_Shore	KLHDC1	NM_172193	Body																					TRUE		-0.292434	1.70351	-2.89096	0.0052404	0.87718	-2.51609	-0.0383608
chr18	67751401	+	cg19334038	NA	NA	NA	NA	NA	NA		OpenSea	RTTN	NM_173630	Body								RTTN	ENST00000454359.1	3'UTR	RTTN	ENST00000454359.1	3'UTR			chr18:67750910-67758691	6						-0.751614	3.91057	-2.58965	0.0118823	0.91445	-3.00479	-0.0383355
chr11	109460118	+	cg13473274	NA	NA	NA	NA	NA	NA		OpenSea							TRUE																	TRUE		-0.223802	0.446062	-3.06512	0.00318458	0.850928	-2.21675	-0.0382479
chr4	126278957	-	cg12771931	NA	NA	NA	NA	NA	NA		OpenSea	FAT4;FAT4;FAT4	NM_024582;NM_001291285;NM_001291303	Body;Body;Body														chr4:126278880-126279075	3								-0.390474	2.48276	-3.15947	0.00241389	0.835023	-2.04981	-0.0382083
chr3	151285666	+	cg19227710	NA	NA	NA	NA	NA	NA		OpenSea							TRUE																	TRUE		-0.362313	2.30511	-3.00724	0.00376521	0.857625	-2.31753	-0.0381274
chr1	159997740	+	cg11686689	NA	NA	NA	NA	NA	NA	chr1:160001295-160001989	N_Shelf	PIGM;PIGM	NM_145167;NM_145167	3'UTR;1stExon								RP11-226L15.5;PIGM;PIGM	ENST00000562313.1;ENST00000368090.2;ENST00000368090.2	TSS1500;3'UTR;1stExon	RP11-226L15.5;PIGM;PIGM	ENST00000562313.1;ENST00000368090.2;ENST00000368090.2	TSS1500;3'UTR;1stExon										-0.596905	3.43158	-2.50751	0.0147072	0.919297	-3.13113	-0.0381234
chr11	119093208	-	cg26278387	NA	NA	NA	NA	NA	NA		OpenSea	CBL	NM_005188	Body														chr11:119093065-119093310	3								-0.22077	0.294619	-2.32743	0.0231185	0.939094	-3.39717	-0.0380827
chr15	40214716	-	cg06700122	NA	NA	NA	NA	NA	NA	chr15:40211961-40213444	S_Shore											RP11-325N19.3	ENST00000499797.2	5'UTR	RP11-325N19.3;RP11-325N19.3	ENST00000499797.2;ENST00000558675.1	5'UTR;5'UTR	chr15:40214485-40215115	3								-0.457707	2.85764	-2.47374	0.0160353	0.925078	-3.18219	-0.0380544
chr13	60215550	+	cg09463055	NA	NA	NA	NA	NA	NA		OpenSea																	chr13:60215465-60215650	3								-0.311108	1.91913	-4.37936	4.50307e-05	0.80737	0.349262	-0.0378954
chr11	129072820	+	cg03288256	NA	NA	NA	NA	NA	NA		OpenSea											U6	ENST00000362390.1	TSS200	U6;ARHGAP32	ENST00000362390.1;ENST00000525234.1	TSS200;5'UTR					chr11:129072408-129072978	5				-0.367785	2.36315	-2.5358	0.0136722	0.917005	-3.08796	-0.0377786
chr5	149828936	+	cg01553946	NA	NA	NA	NA	NA	NA	chr5:149828881-149829631	Island	RPS14;RPS14;RPS14	NM_001025071;NM_005617;NM_001025070	5'UTR;5'UTR;5'UTR					5:149809075-149809618	5:149828622-149830013	Unclassified	RPS14;RPS14;RPS14;RPS14	ENST00000312037.5;ENST00000401695.3;ENST00000407193.1;ENST00000521466.1	5'UTR;5'UTR;5'UTR;TSS1500	RPS14;RPS14;RPS14;RPS14;RPS14;RPS14	ENST00000519690.1;ENST00000519690.1;ENST00000312037.5;ENST00000401695.3;ENST00000407193.1;ENST00000521466.1	3'UTR;1stExon;5'UTR;5'UTR;5'UTR;TSS1500	chr5:149828925-149829750	3						TRUE		-0.349878	-1.88918	-3.86001	0.000266545	0.80737	-0.719262	-0.0377758
chr14	58663626	-	cg16029623	NA	NA	NA	NA	NA	NA	chr14:58666567-58667198	N_Shelf														C14orf37	ENST00000554218.1	3'UTR								TRUE		-0.243946	1.09806	-3.19289	0.00218562	0.831738	-1.9899	-0.0377662
chr11	100726961	-	cg27276457	NA	NA	NA	NA	NA	NA		OpenSea	FLJ32810	NM_152432	Body				TRUE				ARHGAP42	ENST00000534060.1	5'UTR	ARHGAP42;ARHGAP42;ARHGAP42;ARHGAP42	ENST00000525558.1;ENST00000534060.1;ENST00000529406.1;ENST00000524649.1	5'UTR;5'UTR;5'UTR;5'UTR					chr11:100725933-100727023	6		TRUE		-0.48092	2.99869	-3.04638	0.00336279	0.854241	-2.24952	-0.0374547
chr7	137761047	+	cg15002691	NA	NA	NA	NA	NA	NA		OpenSea	AKR1D1	NM_005989	TSS200								AKR1D1;AKR1D1;AKR1D1;AKR1D1;AKR1D1	ENST00000432161.1;ENST00000411726.2;ENST00000242375.3;ENST00000297463.6;ENST00000468877.1	TSS200;TSS200;TSS200;5'UTR;5'UTR	AKR1D1;AKR1D1;AKR1D1;AKR1D1;AKR1D1;AKR1D1	ENST00000438242.1;ENST00000432161.1;ENST00000411726.2;ENST00000242375.3;ENST00000297463.6;ENST00000468877.1	TSS1500;TSS200;TSS200;TSS200;5'UTR;5'UTR					chr7:137760140-137761172	3		TRUE		-0.299675	1.85133	-2.50308	0.0148758	0.91986	-3.13787	-0.0373553
chr11	16175671	+	cg23882573	NA	NA	NA	NA	NA	NA		OpenSea	SOX6;SOX6;SOX6;SOX6	NM_001145811;NM_033326;NM_017508;NM_001145819	Body;Body;Body;Body														chr11:16175600-16175750	3								-0.351531	2.27768	-2.68363	0.00926019	0.901951	-2.85652	-0.0373461
chr11	124606148	+	cg13466930	NA	NA	NA	NA	NA	NA	chr11:124609552-124610471	N_Shelf																								TRUE		-0.479938	3.00618	-3.03692	0.00345611	0.855348	-2.266	-0.037225
chr7	81320956	+	cg05548492	NA	NA	NA	NA	NA	NA		OpenSea	LOC100128317	NR_126025	TSS1500				TRUE														chr7:81320476-81322912	6				-0.312679	1.98005	-4.01122	0.000160664	0.80737	-0.414194	-0.0372218
chr2	155564519	-	cg14797032	NA	NA	NA	NA	NA	NA		OpenSea	KCNJ3;KCNJ3;KCNJ3	NM_001260509;NM_001260508;NM_002239	Body;Body;Body								KCNJ3	ENST00000493505.1	TSS1500	KCNJ3	ENST00000493505.1	TSS1500										-0.392398	2.55455	-2.52171	0.0141794	0.917005	-3.10952	-0.0371631
chr17	17639548	-	cg24598192	NA	NA	NA	NA	NA	NA		OpenSea	RAI1	NM_030665	5'UTR								RAI1	ENST00000353383.1	5'UTR	RAI1	ENST00000353383.1	5'UTR			chr17:17639010-17640492	6						-0.500833	3.10263	-2.19508	0.0317933	0.950994	-3.58267	-0.0371572
chr16	2510063	-	cg02916409	NA	NA	NA	NA	NA	NA	chr16:2509816-2510482	Island	C16orf59	NM_025108	TSS200					16:2449701-2450565	16:2509185-2510875	Promoter_Associated	C16orf59;C16orf59;C16orf59;C16orf59;RP11-715J22.4;RP11-715J22.4	ENST00000361837.4;ENST00000569496.1;ENST00000563531.1;ENST00000483320.1;ENST00000566085.1;ENST00000565827.1	TSS200;TSS200;TSS200;TSS200;TSS200;TSS200	C16orf59;C16orf59;C16orf59;C16orf59;C16orf59;C16orf59;C16orf59;C16orf59;C16orf59;C16orf59;RP11-715J22.4;RP11-715J22.4;C16orf59	ENST00000568753.1;ENST00000565716.1;ENST00000361837.4;ENST00000569496.1;ENST00000567489.1;ENST00000565537.1;ENST00000569665.1;ENST00000563531.1;ENST00000569664.1;ENST00000562253.1;ENST00000566085.1;ENST00000565827.1;ENST00000566580.1	TSS1500;TSS1500;TSS200;TSS200;TSS200;TSS200;TSS200;TSS200;TSS200;TSS200;TSS200;TSS200;TSS1500	chr16:2509925-2510130	3						TRUE		-0.298366	-1.55571	-3.47873	0.00091183	0.817413	-1.46201	-0.0371458
chr3	60913404	+	cg14147855	rs4974250	0.345803	NA	NA	NA	NA		OpenSea	FHIT;FHIT	NM_001166243;NM_002012	5'UTR;5'UTR					3:60887725-60888464			FHIT;FHIT;FHIT	ENST00000476844.1;ENST00000492590.1;ENST00000468189.1	5'UTR;5'UTR;5'UTR	FHIT;FHIT;FHIT;FHIT	ENST00000490952.1;ENST00000476844.1;ENST00000492590.1;ENST00000468189.1	3'UTR;5'UTR;5'UTR;5'UTR								TRUE		-0.242069	1.13793	-2.12117	0.0377879	0.959608	-3.68242	-0.0371259
chr8	119030705	+	cg02925848	NA	NA	NA	NA	NA	NA		OpenSea	EXT1	NM_000127	Body				TRUE										chr8:119030605-119030790	3						TRUE		-0.340565	2.21516	-3.15648	0.00243536	0.835688	-2.05514	-0.0370707
chr1	237433757	-	cg00103243	NA	NA	NA	NA	NA	NA		OpenSea	RYR2	NM_001035	Body								RYR2	ENST00000542537.1	TSS200	RYR2	ENST00000542537.1	TSS200										-0.299925	1.87596	-2.69979	0.00886672	0.901142	-2.83064	-0.0370503
chr13	27927490	-	cg14339466	NA	NA	NA	NA	NA	NA		OpenSea						DMR	TRUE		13:27927336-27927927	Unclassified							chr13:27927240-27927615	3						TRUE		-0.273167	1.60524	-3.67316	0.000491245	0.80737	-1.08831	-0.0369075
chr2	220783324	+	cg10704012	NA	NA	NA	NA	NA	NA		OpenSea																										-0.485915	3.05362	-2.52283	0.0141385	0.917005	-3.10781	-0.036835
chr4	182652283	-	cg06693166	NA	NA	NA	NA	NA	NA		OpenSea																										-0.333374	2.17745	-3.19764	0.00215482	0.830247	-1.98134	-0.0368105
chr10	8699153	+	cg26397667	NA	NA	NA	NA	NA	NA		OpenSea											RN5S299	ENST00000391203.1	TSS1500	RN5S299	ENST00000391203.1	TSS1500										-0.379676	2.49929	-2.10712	0.0390323	0.961145	-3.70105	-0.0367797
chr3	98687742	-	cg12671990	NA	NA	NA	NA	NA	NA		OpenSea											CTD-2021J15.1	ENST00000474798.1	5'UTR	CTD-2021J15.1	ENST00000474798.1	5'UTR	chr3:98687625-98687935	3								-0.270228	1.58557	-3.65183	0.000526198	0.80737	-1.12983	-0.0367259
chr6	116873412	-	cg02301514	rs9488967	0.032847	NA	NA	NA	NA		OpenSea	FAM26D;FAM26D;FAM26D;FAM26D	NM_001256887;NM_001256889;NM_153036;NM_001256888	5'UTR;5'UTR;5'UTR;Body								FAM26D;FAM26D;FAM26D	ENST00000368596.3;ENST00000368597.2;ENST00000405399.1	TSS1500;5'UTR;5'UTR	FAM26D;FAM26D;FAM26D;FAM26D	ENST00000368596.3;ENST00000368597.2;ENST00000405399.1;ENST00000452373.1	TSS1500;5'UTR;5'UTR;5'UTR										-0.797548	4.10972	-2.3646	0.0210946	0.937418	-3.34352	-0.0367179
chr5	43412601	+	cg14076417	NA	NA	NA	NA	NA	NA		OpenSea	CCL28	NM_148672	TSS200								CCL28;CCL28	ENST00000537013.1;ENST00000361115.4	TSS200;TSS200	CCL28;CCL28;CCL28;CCL28	ENST00000537013.1;ENST00000514421.1;ENST00000489442.1;ENST00000361115.4	TSS200;TSS200;TSS200;TSS200	chr5:43412405-43412635	3						TRUE		-0.293586	1.84537	-2.95687	0.00434912	0.859268	-2.40419	-0.0366356
chr3	170627029	-	cg06749174	NA	NA	NA	NA	NA	NA	chr3:170625831-170626841	S_Shore	EIF5A2	NM_020390	TSS1500					3:172108388-172109789			EIF5A2;EIF5A2;EIF5A2	ENST00000487522.1;ENST00000460117.1;ENST00000295822.2	TSS1500;TSS1500;TSS1500	EIF5A2;EIF5A2;EIF5A2;EIF5A2	ENST00000487522.1;ENST00000474417.1;ENST00000460117.1;ENST00000295822.2	TSS1500;TSS1500;TSS1500;TSS1500	chr3:170626985-170627295	3						TRUE		-0.505881	3.15858	-2.00767	0.0489056	0.972266	-3.83008	-0.0364939
chr11	57247733	+	cg17082340	NA	NA	NA	NA	NA	NA	chr11:57249946-57250848	N_Shelf									11:57246924-57248715	Unclassified							chr11:57247305-57247815	3						TRUE		-0.236908	1.11724	-2.50653	0.0147446	0.919361	-3.13263	-0.0364881
chr19	32014234	-	cg13438353	rs12972423	0.204981	NA	NA	NA	NA		OpenSea																										-0.256373	1.42903	-2.1319	0.0368606	0.95888	-3.66811	-0.0364813
chr12	72740698	-	cg15604046	NA	NA	NA	NA	NA	NA		OpenSea	TRHDE	NM_013381	Body				TRUE							TRHDE	ENST00000548156.1	5'UTR					chr12:72739228-72741177	6		TRUE		-0.229909	0.991569	-3.06361	0.00319865	0.851389	-2.2194	-0.0363637
chr14	46939278	-	cg24585676	NA	NA	NA	NA	NA	NA		OpenSea	LINC00871;LINC00871;LINC00871;LINC00871	NR_102700;NR_102699;NR_102701;NR_102702	TSS1500;TSS1500;Body;Body								RP11-1A16.1;RP11-1A16.1;RP11-1A16.1	ENST00000556071.1;ENST00000556869.1;ENST00000556886.1	TSS1500;TSS1500;5'UTR	RP11-1A16.1;RP11-1A16.1;RP11-1A16.1	ENST00000556071.1;ENST00000556869.1;ENST00000556886.1	TSS1500;TSS1500;5'UTR										-0.347732	2.31305	-2.32517	0.0232468	0.939094	-3.40041	-0.0363509
chr12	72670755	-	cg04740812	rs9668174	0.105729	NA	NA	NA	NA	chr12:72665683-72667551	S_Shelf	TRHDE	NM_013381	Body											TRHDE;TRHDE	ENST00000552503.1;ENST00000548156.1	5'UTR;5'UTR								TRUE		-0.584092	3.48228	-3.60386	0.000613705	0.80737	-1.22277	-0.0361431
chr6	111808596	+	cg25551551	NA	NA	NA	NA	NA	NA	chr6:111803556-111805509	S_Shelf											TRAF3IP2-AS1	ENST00000532226.1	5'UTR	TRAF3IP2-AS1;TRAF3IP2-AS1;TRAF3IP2-AS1;TRAF3IP2-AS1;TRAF3IP2-AS1;TRAF3IP2-AS1;TRAF3IP2-AS1;TRAF3IP2-AS1;TRAF3IP2-AS1;TRAF3IP2-AS1	ENST00000532226.1;ENST00000525151.1;ENST00000438298.2;ENST00000442928.2;ENST00000532353.1;ENST00000420651.2;ENST00000449449.2;ENST00000456352.2;ENST00000440001.2;ENST00000440395.1	5'UTR;5'UTR;5'UTR;5'UTR;5'UTR;5'UTR;5'UTR;5'UTR;5'UTR;5'UTR								TRUE		-0.279592	1.74106	-2.68822	0.00914687	0.901707	-2.84918	-0.0361249
chr16	29973300	-	cg02218809	NA	NA	NA	NA	NA	NA	chr16:29973023-29973570	Island	TMEM219;TMEM219	NM_001083613;NM_194280	TSS200;TSS200					16:29880525-29881365	16:29972478-29974211	Promoter_Associated	TMEM219;TMEM219;TMEM219;TMEM219	ENST00000566848.1;ENST00000561899.1;ENST00000279396.6;ENST00000414689.2	TSS1500;TSS1500;TSS200;5'UTR	TMEM219;TMEM219;TMEM219;TMEM219;TMEM219;TMEM219;TMEM219;TMEM219	ENST00000566848.1;ENST00000561899.1;ENST00000575829.1;ENST00000570255.1;ENST00000279396.6;ENST00000569445.2;ENST00000569481.1;ENST00000414689.2	TSS1500;TSS1500;TSS1500;TSS1500;TSS200;TSS1500;TSS1500;5'UTR	chr16:29972925-29973755	3						TRUE		-0.214311	0.585319	-2.97602	0.00411787	0.857822	-2.37136	-0.0361205
chr12	41830066	+	cg20210051	NA	NA	NA	NA	NA	NA		OpenSea	PDZRN4;PDZRN4	NM_013377;NM_001164595	TSS1500;Body								PDZRN4;PDZRN4;RP11-413B19.2	ENST00000539469.2;ENST00000298919.7;ENST00000547168.1	TSS1500;TSS1500;3'UTR	PDZRN4;PDZRN4;RP11-413B19.2	ENST00000539469.2;ENST00000298919.7;ENST00000547168.1	TSS1500;TSS1500;3'UTR	chr12:41829880-41830150	3						TRUE		-0.273397	1.67308	-3.57853	0.000665325	0.80737	-1.27156	-0.0361199
chr20	37526124	-	cg23960325	NA	NA	NA	NA	NA	NA		OpenSea	PPP1R16B;PPP1R16B	NM_015568;NM_001172735	Body;Body														chr20:37525880-37526235	3								-0.21084	0.428404	-2.46846	0.0162521	0.925255	-3.19012	-0.0360663
chr8	11570318	+	cg25945788	NA	NA	NA	NA	NA	NA	chr8:11565217-11567212	S_Shelf	GATA4	NM_002052	Body								GATA4	ENST00000528712.1	5'UTR	GATA4;GATA4	ENST00000528712.1;ENST00000526716.1	5'UTR;5'UTR								TRUE		-0.308954	2.03223	-2.84767	0.00591453	0.878682	-2.58864	-0.0360084
chr5	1225074	-	cg26427908	NA	NA	NA	NA	NA	NA	chr5:1226976-1227305	N_Shore	SLC6A19;SLC6A18	NM_001003841;NM_182632	3'UTR;TSS1500								SLC6A19;SLC6A18	ENST00000304460.10;ENST00000296821.4	3'UTR;TSS1500	SLC6A19;SLC6A18;SLC6A18	ENST00000304460.10;ENST00000296821.4;ENST00000513607.2	3'UTR;TSS1500;TSS1500			chr5:1224579-1233836	6				TRUE		-0.255566	1.4698	-2.01978	0.0475991	0.971454	-3.81465	-0.0359253
chr1	229979353	-	cg08268031	NA	NA	NA	NA	NA	NA		OpenSea																					chr1:229979250-229980929	6				-0.240575	1.2467	-3.03056	0.0035203	0.855348	-2.27707	-0.0359169
chr2	228678500	-	cg08575688	NA	NA	NA	NA	NA	NA		OpenSea	CCL20;CCL20	NM_001130046;NM_004591	TSS200;TSS200								CCL20;CCL20	ENST00000409189.3;ENST00000358813.4	TSS200;TSS200	CCL20;CCL20;CCL20	ENST00000409189.3;ENST00000489160.1;ENST00000358813.4	TSS200;TSS200;TSS200	chr2:228678340-228678675	3						TRUE		-0.237136	1.19892	-2.50032	0.0149816	0.91986	-3.14206	-0.0358179
chr12	105900263	-	cg16823927	NA	NA	NA	NA	NA	NA		OpenSea					chr12:105900072-105900072																					-0.21519	0.687318	-2.46662	0.0163287	0.925255	-3.19289	-0.0358092
chr6	37292135	+	cg08455089	NA	NA	NA	NA	NA	NA		OpenSea	TBC1D22B	NM_017772	Body				TRUE										chr6:37291940-37292415	3						TRUE		-0.499516	3.1715	-3.56591	0.000692571	0.80737	-1.29581	-0.0357273
chr6	130544162	+	cg26828058	NA	NA	NA	NA	NA	NA		OpenSea	SAMD3;SAMD3	NM_001017373;NM_001258275	TSS200;5'UTR						6:130544024-130545079	Unclassified	SAMD3;SAMD3;SAMD3	ENST00000439090.2;ENST00000437477.2;ENST00000368134.2	TSS200;TSS1500;5'UTR	SAMD3;SAMD3;SAMD3;SAMD3	ENST00000439090.2;ENST00000437477.2;ENST00000368134.2;ENST00000529119.1	TSS200;TSS1500;5'UTR;3'UTR	chr6:130544020-130544230	3								-0.208656	0.457382	-3.13036	0.00263068	0.843078	-2.10165	-0.0356065
chr2	162101063	-	cg23987493	NA	NA	NA	NA	NA	NA	chr2:162101439-162101650	N_Shore	LOC100996579;LOC100996579;LOC101929512	NR_110164;NR_110163;NR_110593	TSS200;TSS200;Body			RDMR			2:162100747-162101462	Promoter_Associated	AC009299.3;AC009299.2;AC009299.2	ENST00000439050.1;ENST00000421122.1;ENST00000445372.1	TSS200;3'UTR;3'UTR	AC009299.3;AC009299.3;AC009299.2;AC009299.2	ENST00000436506.1;ENST00000439050.1;ENST00000421122.1;ENST00000445372.1	TSS1500;TSS200;3'UTR;3'UTR			chr2:162100423-162102254	6	chr2:162099374-162105918	6				-0.494312	-2.66182	-2.2493	0.0279425	0.946986	-3.50772	-0.0355934
chr22	47946689	+	cg17894490	NA	NA	NA	NA	NA	NA		OpenSea																	chr22:47946365-47946755	3								-0.292064	1.91499	-2.92382	0.00477677	0.865444	-2.46051	-0.0355039
chr1	178836999	-	cg07179903	rs3753535	0.179898	NA	NA	NA	NA		OpenSea	ANGPTL1;RALGPS2;RALGPS2	NM_004673;NM_001286247;NM_152663	5'UTR;Body;Body								ANGPTL1;ANGPTL1;ANGPTL1	ENST00000415564.2;ENST00000367629.1;ENST00000234816.2	5'UTR;5'UTR;5'UTR	ANGPTL1;ANGPTL1;ANGPTL1;ANGPTL1;RALGPS2	ENST00000444255.1;ENST00000415564.2;ENST00000367629.1;ENST00000234816.2;ENST00000495034.1	5'UTR;5'UTR;5'UTR;5'UTR;5'UTR	chr1:178836860-178837170	3								-0.207368	0.432739	-2.04884	0.0445845	0.966741	-3.7773	-0.0354561
chr12	20280903	+	cg01123725	NA	NA	NA	NA	NA	NA		OpenSea											CTC-465D4.1	ENST00000543778.1	3'UTR	CTC-465D4.1	ENST00000543778.1	3'UTR					chr12:20280255-20280923	6				-0.297673	1.97605	-3.35172	0.00135181	0.81798	-1.69988	-0.0353875
chr4	20534983	-	cg18591842	NA	NA	NA	NA	NA	NA		OpenSea	SLIT2;SLIT2;SLIT2	NM_001289136;NM_001289135;NM_004787	Body;Body;Body											SLIT2	ENST00000509099.1	TSS200	chr4:20534880-20535095	3								-0.368521	2.51614	-3.20376	0.00211583	0.824287	-1.97032	-0.0353309
chr3	84002996	-	cg03725488	NA	NA	NA	NA	NA	NA		OpenSea																	chr3:84002860-84003190	3								-0.229886	1.12698	-2.51645	0.0143729	0.918553	-3.11754	-0.0352987
chr8	107205286	+	cg09552281	rs10093257	0.35704	NA	NA	NA	NA		OpenSea																			chr8:107205162-107205692	6	chr8:107205157-107206240	6				-0.363136	2.48647	-2.1738	0.0334273	0.952928	-3.61167	-0.0352496
chr4	69051912	+	cg19092306	NA	NA	NA	NA	NA	NA	chr4:69048062-69048437	S_Shelf	FTLP10;TMPRSS11BNL	NR_015446;NR_104048	Body;Body								FTLP10	ENST00000503647.1	5'UTR	RP11-453E17.3;RP11-453E17.3;RP11-453E17.3;FTLP10	ENST00000514420.1;ENST00000514420.1;ENST00000513714.1;ENST00000503647.1	3'UTR;1stExon;TSS200;5'UTR										-0.354501	2.43112	-2.42007	0.0183682	0.930057	-3.26223	-0.0352196
chr2	58603854	+	cg17357341	NA	NA	NA	NA	NA	NA		OpenSea																	chr2:58603820-58604050	3								-0.294776	1.96184	-3.70456	0.000443783	0.80737	-1.02695	-0.0352164
chr17	53799323	-	cg20073631	NA	NA	NA	NA	NA	NA		OpenSea	TMEM100;TMEM100	NM_018286;NM_001099640	5'UTR;5'UTR								TMEM100;TMEM100;TMEM100	ENST00000424486.2;ENST00000575734.1;ENST00000299377.4	5'UTR;3'UTR;5'UTR	TMEM100;TMEM100;TMEM100;TMEM100;TMEM100;TMEM100	ENST00000424486.2;ENST00000575685.1;ENST00000570586.1;ENST00000571679.1;ENST00000575734.1;ENST00000299377.4	5'UTR;3'UTR;3'UTR;TSS200;3'UTR;5'UTR										-0.32591	2.23315	-2.98108	0.0040587	0.857822	-2.36266	-0.0350966
chr3	136471634	-	cg07752472	NA	NA	NA	NA	NA	NA	chr3:136470433-136471923	Island	STAG1	NM_005862	TSS1500					3:137952898-137954652	3:136471067-136472175	Promoter_Associated	STAG1;STAG1;STAG1;RP11-102M11.2	ENST00000480733.1;ENST00000383202.2;ENST00000236698.5;ENST00000564748.1	TSS1500;TSS1500;TSS1500;5'UTR	STAG1;STAG1;STAG1;STAG1;RP11-102M11.2	ENST00000480733.1;ENST00000383202.2;ENST00000487065.1;ENST00000236698.5;ENST00000564748.1	TSS1500;TSS1500;TSS1500;TSS1500;5'UTR	chr3:136471200-136472095	3						TRUE		-0.265206	-1.40123	-2.83268	0.00616605	0.884683	-2.61358	-0.0350682
chr22	19654413	-	cg09858004	NA	NA	NA	NA	NA	NA		OpenSea											AC000067.1	ENST00000452326.1	TSS200	AC000067.1	ENST00000452326.1	TSS200	chr22:19654085-19654715	3								-0.41589	2.8128	-2.81147	0.0065388	0.88751	-2.64872	-0.0349848
chr5	107970572	-	cg09807329	NA	NA	NA	NA	NA	NA		OpenSea							TRUE												chr5:107970408-107970930	4	chr5:107970112-107971419	3				-0.291173	1.94882	-2.37383	0.0206177	0.936789	-3.3301	-0.0349365
chr6	72955528	-	cg04319895	NA	NA	NA	NA	NA	NA		OpenSea	RIMS1;RIMS1;RIMS1;RIMS1;RIMS1	NM_001168410;NM_001168409;NM_001168407;NM_014989;NM_001168408	Body;Body;Body;Body;Body				TRUE				RIMS1	ENST00000491071.2	ExonBnd	RIMS1;RIMS1;RIMS1	ENST00000491071.2;ENST00000524197.1;ENST00000370419.2	ExonBnd;5'UTR;5'UTR	chr6:72955380-72955590	3						TRUE		-0.322699	2.2203	-2.17536	0.0333045	0.952928	-3.60955	-0.034917
chr12	20596288	+	cg18639524	rs11045248	0.153183	NA	NA	NA	NA		OpenSea	PDE3A	NM_000921	Body				TRUE							PDE3A	ENST00000542675.1	5'UTR					chr12:20596159-20596537	4		TRUE		-0.27733	1.82283	-2.14639	0.0356403	0.957261	-3.6487	-0.0347899
chr3	159665668	-	cg13388769	NA	NA	NA	NA	NA	NA		OpenSea							TRUE				CTD-2049J23.2	ENST00000497452.1	3'UTR	CTD-2049J23.2	ENST00000497452.1	3'UTR								TRUE		-0.425595	2.87705	-2.814	0.00649336	0.887339	-2.64454	-0.034756
chr16	46866502	+	cg26863795	NA	NA	NA	NA	NA	NA	chr16:46864453-46865561	S_Shore	C16orf87	NM_001001436	TSS1500								C16orf87;C16orf87	ENST00000394806.2;ENST00000285697.4	TSS1500;TSS1500	C16orf87;C16orf87	ENST00000394806.2;ENST00000285697.4	TSS1500;TSS1500										-0.309467	-1.8157	-2.40671	0.0189946	0.931971	-3.28195	-0.0347452
chr19	667808	-	cg12106403	NA	NA	NA	NA	NA	NA	chr19:667289-667543	S_Shore																	chr19:667700-667930	3						TRUE		-0.229214	-0.952841	-2.68056	0.00933669	0.902323	-2.86142	-0.0347323
chr6	23397853	+	cg10588720	NA	NA	NA	NA	NA	NA		OpenSea							TRUE																	TRUE		-0.414725	2.82702	-2.46255	0.0164982	0.925255	-3.19899	-0.034631
chr18	32335631	+	cg16316679	rs6650657	0.010377	NA	NA	NA	NA		OpenSea	DTNA;DTNA;DTNA;DTNA;DTNA;DTNA;DTNA;DTNA;DTNA;DTNA;DTNA;DTNA	NM_001390;NM_001391;NM_032978;NM_001198941;NM_001198945;NM_032979;NM_032975;NM_001392;NM_001198940;NM_001198938;NM_001128175;NM_001198939	TSS1500;TSS1500;5'UTR;5'UTR;5'UTR;5'UTR;5'UTR;5'UTR;5'UTR;5'UTR;5'UTR;5'UTR								DTNA;DTNA;DTNA;DTNA;DTNA;DTNA;DTNA;DTNA	ENST00000269191.6;ENST00000399113.1;ENST00000348997.3;ENST00000399119.3;ENST00000315456.4;ENST00000556176.1;ENST00000269190.7;ENST00000399097.3	TSS1500;TSS1500;5'UTR;5'UTR;5'UTR;5'UTR;5'UTR;5'UTR	DTNA;DTNA;DTNA;DTNA;DTNA;DTNA;DTNA;DTNA;DTNA	ENST00000269191.6;ENST00000399113.1;ENST00000554864.1;ENST00000348997.3;ENST00000399119.3;ENST00000315456.4;ENST00000556176.1;ENST00000269190.7;ENST00000399097.3	TSS1500;TSS1500;5'UTR;5'UTR;5'UTR;5'UTR;5'UTR;5'UTR;5'UTR	chr18:32335360-32335730	3								-0.217817	0.961858	-2.4487	0.0170884	0.925437	-3.2197	-0.0346172
chr2	34578659	-	cg09673442	NA	NA	NA	NA	NA	NA		OpenSea																			chr2:34578458-34579209	3	chr2:34578380-34579600	4				-0.20005	0.310128	-1.9991	0.0498491	0.972445	-3.84095	-0.0344693
chr21	38377004	-	cg27574646	NA	NA	NA	NA	NA	NA	chr21:38377937-38379437	N_Shore											DSCR6	ENST00000485272.1	TSS1500	DSCR6;DSCR6	ENST00000485272.1;ENST00000490393.1	TSS1500;TSS1500	chr21:38376945-38377115	3								-0.384356	2.66967	-2.10845	0.038913	0.960684	-3.69929	-0.0344041
chr11	121986736	-	cg27262870	NA	NA	NA	NA	NA	NA		OpenSea	LOC399959;BLID;BLID	NR_024430;NM_001001786;NM_001001786	Body;1stExon;5'UTR				TRUE				BLID;BLID	ENST00000560104.1;ENST00000560104.1	1stExon;5'UTR	BLID;BLID;RP11-166D19.1	ENST00000560104.1;ENST00000560104.1;ENST00000534297.1	1stExon;5'UTR;3'UTR					chr11:121985844-121988355	6		TRUE		-0.503122	3.26244	-3.62575	0.000572188	0.80737	-1.18045	-0.0343128
chr11	111810533	-	cg01379412	NA	NA	NA	NA	NA	NA	chr11:111807607-111808203	S_Shelf	DIXDC1	NM_001037954	Body			RDMR					DIXDC1	ENST00000389821.4	5'UTR	DIXDC1;DIXDC1	ENST00000389821.4;ENST00000528399.1	5'UTR;5'UTR			chr11:111810526-111810926	5	chr11:111810413-111811663	5		TRUE		-0.765716	4.13916	-3.22271	0.00199918	0.824287	-1.93611	-0.0342957
chr1	156391718	+	cg22630361	NA	NA	NA	NA	NA	NA	chr1:156390403-156391581	S_Shore	C1orf61;MIR9-1	NM_006365;NR_029691	5'UTR;TSS1500					1:154656844-154658343	1:156391439-156391842	Unclassified	C1orf61;MIR9-1;C1orf61	ENST00000368243.1;ENST00000385198.1;ENST00000476966.1	5'UTR;TSS1500;3'UTR	C1orf61;MIR9-1;C1orf61;C1orf61;C1orf61;C1orf61;C1orf61;C1orf61;C1orf61;C1orf61;C1orf61	ENST00000368243.1;ENST00000385198.1;ENST00000465270.1;ENST00000482932.1;ENST00000497822.1;ENST00000464203.1;ENST00000471156.1;ENST00000497824.1;ENST00000484428.1;ENST00000489877.1;ENST00000476966.1	5'UTR;TSS1500;TSS200;TSS200;TSS200;TSS200;3'UTR;3'UTR;3'UTR;3'UTR;3'UTR	chr1:156391460-156392915	3								-0.909788	-3.59271	-2.19806	0.0315697	0.950578	-3.57858	-0.0342891
chr6	18392820	-	cg10805822	rs7757283	0.373747	NA	NA	NA	NA		OpenSea	RNF144B	NM_182757	5'UTR								RNF144B;RNF144B	ENST00000259939.3;ENST00000486622.1	5'UTR;5'UTR	RNF144B;RNF144B	ENST00000259939.3;ENST00000486622.1	5'UTR;5'UTR	chr6:18392760-18393050	3								-0.319029	2.2346	-2.17335	0.0334626	0.952928	-3.61228	-0.0342838
chr4	171527605	-	cg12110919	NA	NA	NA	NA	NA	NA		OpenSea											HSP90AA6P	ENST00000325407.4	TSS1500	HSP90AA6P	ENST00000325407.4	TSS1500										-0.400924	2.7741	-3.82239	0.000301852	0.80737	-0.794302	-0.0342481
chr11	85859878	-	cg07232711	NA	NA	NA	NA	NA	NA		OpenSea							TRUE										chr11:85859440-85859890	3						TRUE		-0.700759	3.95838	-3.43985	0.00102953	0.817599	-1.53536	-0.0342195
chr8	63055444	-	cg01752041	NA	NA	NA	NA	NA	NA	chr8:63056947-63057412	N_Shore																								TRUE		-0.335244	2.36263	-3.85644	0.000269722	0.80737	-0.726409	-0.0341951
chr10	1449028	-	cg02445968	NA	NA	NA	NA	NA	NA		OpenSea	ADARB2	NM_018702	Body			CDMR											chr10:1449005-1449995	3						TRUE		-0.263085	1.7223	-2.41194	0.0187469	0.931419	-3.27423	-0.0341174
chr3	131645295	+	cg08389995	NA	NA	NA	NA	NA	NA		OpenSea	CPNE4;CPNE4;CPNE4	NM_001289112;NM_153429;NM_130808	Body;Body;5'UTR								CPNE4;CPNE4;CPNE4	ENST00000429747.1;ENST00000511604.1;ENST00000512055.1	5'UTR;5'UTR;5'UTR	CPNE4;CPNE4;CPNE4;CPNE4;CPNE4;CPNE4	ENST00000505881.1;ENST00000514999.1;ENST00000429747.1;ENST00000505957.1;ENST00000511604.1;ENST00000512055.1	TSS1500;5'UTR;5'UTR;5'UTR;5'UTR;5'UTR										-0.366963	2.58249	-4.0125	0.000159969	0.80737	-0.411584	-0.0340961
chr12	59176369	-	cg08136294	NA	NA	NA	NA	NA	NA		OpenSea	LOC101927653;LOC100506869	NR_120452;NR_126341	TSS1500;Body								RP11-767I20.1;RP11-767I20.1;RP11-362K2.2	ENST00000550678.1;ENST00000552201.1;ENST00000546977.1	TSS1500;TSS1500;5'UTR	RP11-767I20.1;RP11-767I20.1;RP11-362K2.2;RP11-362K2.2	ENST00000550678.1;ENST00000552201.1;ENST00000546977.1;ENST00000548576.1	TSS1500;TSS1500;5'UTR;5'UTR										-0.347375	2.45525	-3.87317	0.00025516	0.80737	-0.692935	-0.0340802
chr5	147808721	-	cg06148656	NA	NA	NA	NA	NA	NA		OpenSea	FBXO38;FBXO38	NM_001271723;NM_030793	Body;Body								CTD-2283N19.1	ENST00000520980.1	TSS1500	CTD-2283N19.1;FBXO38	ENST00000520980.1;ENST00000505399.2	TSS1500;5'UTR										-0.678711	3.90717	-2.98507	0.00401261	0.857822	-2.35579	-0.0339186
chr1	2536647	+	cg09105687	NA	NA	NA	NA	NA	NA	chr1:2537671-2537886	N_Shore	MMEL1	NM_033467	Body																chr1:2533441-2539501	6				TRUE		-0.420914	2.90198	-4.17106	9.30954e-05	0.80737	-0.0860534	-0.0339033
chr6	104030294	-	cg00625211	NA	NA	NA	NA	NA	NA		OpenSea											SNORA33	ENST00000365413.1	TSS1500	SNORA33	ENST00000365413.1	TSS1500										-0.240056	1.44891	-2.00941	0.0487159	0.972266	-3.82787	-0.0338792
chr4	160318905	+	cg20554995	NA	NA	NA	NA	NA	NA		OpenSea											RP11-138A23.2	ENST00000502846.1	TSS1500	RP11-138A23.2	ENST00000502846.1	TSS1500										-0.362454	2.56999	-2.06991	0.0425034	0.964778	-3.74995	-0.0338396
chr9	76985951	+	cg10456132	NA	NA	NA	NA	NA	NA		OpenSea	LOC101927358;MIR6130	NR_121182;NR_106746	TSS1500;Body								RP11-171A24.2	ENST00000423681.1	TSS1500	RP11-171A24.2	ENST00000423681.1	TSS1500										-0.317332	2.25224	-3.80995	0.000314485	0.80737	-0.819041	-0.0338327
chr10	75188700	-	cg18468862	NA	NA	NA	NA	NA	NA		OpenSea	MSS51	NM_001024593	5'UTR								MSS51;MSS51	ENST00000299432.2;ENST00000372912.1	5'UTR;TSS1500	MSS51;MSS51;MSS51	ENST00000487126.1;ENST00000299432.2;ENST00000372912.1	5'UTR;5'UTR;TSS1500										-0.252157	1.62187	-2.31476	0.0238467	0.939975	-3.4153	-0.0337689
chr21	31986906	-	cg05480278	NA	NA	NA	NA	NA	NA		OpenSea	KRTAP6-1	NM_181602	TSS1500								KRTAP6-1	ENST00000329122.2	TSS1500	KRTAP6-1	ENST00000329122.2	TSS1500										-0.224583	1.21339	-2.25168	0.0277834	0.946986	-3.5044	-0.0337475
chr6	53850329	+	cg11721349	NA	NA	NA	NA	NA	NA		OpenSea							TRUE				RP11-411K7.1	ENST00000431554.2	5'UTR	RP11-411K7.1;RP11-411K7.1	ENST00000511369.1;ENST00000431554.2	5'UTR;5'UTR	chr6:53850240-53850470	3						TRUE		-0.194272	0.0485285	-2.97772	0.00409786	0.857822	-2.36843	-0.0336426
chr9	113665182	+	cg09911807	NA	NA	NA	NA	NA	NA		OpenSea	LPAR1;LPAR1	NM_001401;NM_057159	Body;Body								U6	ENST00000384196.1	TSS1500	U6	ENST00000384196.1	TSS1500										-0.229539	1.3189	-2.74057	0.00794052	0.897501	-2.76482	-0.033571
chr13	67676107	-	cg13473086	NA	NA	NA	NA	NA	NA		OpenSea	PCDH9;PCDH9	NM_203487;NM_020403	Body;Body				TRUE										chr13:67675920-67676150	3						TRUE		-0.349424	2.50385	-2.08223	0.0413257	0.963527	-3.73384	-0.033541
chr12	88745711	-	cg23755033	NA	NA	NA	NA	NA	NA		OpenSea							TRUE																	TRUE		-0.322199	2.31094	-3.85536	0.000270682	0.80737	-0.728551	-0.0335245
chr8	70309783	+	cg13389817	NA	NA	NA	NA	NA	NA		OpenSea							TRUE														chr8:70309377-70309819	3				-0.382153	2.71705	-2.15128	0.0352359	0.957055	-3.64211	-0.0334133
chr12	30051395	+	cg25974159	NA	NA	NA	NA	NA	NA		OpenSea											U3	ENST00000517243.1	TSS1500	U3	ENST00000517243.1	TSS1500										-0.334753	2.41579	-2.5979	0.0116275	0.91351	-2.99192	-0.0333384
chr14	23813089	-	cg07950964	NA	NA	NA	NA	NA	NA	chr14:23815886-23816110	N_Shelf																								TRUE		-0.300999	2.15382	-2.49771	0.0150822	0.91986	-3.14601	-0.0333383
chr8	12974344	+	cg24981989	NA	NA	NA	NA	NA	NA		OpenSea	DLC1;DLC1;DLC1	NM_001164271;NM_006094;NM_182643	TSS1500;Body;Body								DLC1	ENST00000520226.1	TSS1500	DLC1;DLC1;DLC1;DLC1	ENST00000520226.1;ENST00000509922.1;ENST00000515225.1;ENST00000503161.2	TSS1500;3'UTR;3'UTR;5'UTR										-0.214247	1.06319	-2.34522	0.0221294	0.937737	-3.37158	-0.0333203
chr3	14220407	+	cg04894169	rs3731055	0.086113	NA	NA	NA	NA	chr3:14219715-14220408	Island	XPC;XPC;XPC;LSM3	NR_027299;NM_001145769;NM_004628;NM_014463	TSS1500;TSS1500;TSS1500;Body						3:14219212-14221098	Promoter_Associated	XPC;XPC	ENST00000285021.7;ENST00000449060.2	TSS200;TSS1500	XPC;XPC;XPC;XPC	ENST00000285021.7;ENST00000449060.2;ENST00000476581.2;ENST00000511155.1	TSS200;TSS1500;TSS1500;TSS1500			chr3:14219043-14220702	6	chr3:14217587-14221769	6		TRUE		-0.19509	-0.252812	-3.0707	0.00313326	0.848413	-2.20697	-0.0333008
chr11	5811025	+	cg06711103	NA	NA	NA	NA	NA	NA		OpenSea	OR52N1	NM_001001913	TSS1500								OR52N1;TRIM5	ENST00000317078.1;ENST00000380027.1	TSS1500;5'UTR	OR52N1;TRIM5;TRIM5	ENST00000317078.1;ENST00000380027.1;ENST00000412903.1	TSS1500;5'UTR;5'UTR										-0.247637	1.61282	-2.58286	0.0120957	0.914728	-3.01535	-0.033238
chr6	88768502	-	cg24935891	NA	NA	NA	NA	NA	NA		OpenSea	SPACA1	NM_030960	Body								SPACA1	ENST00000462690.1	TSS1500	SPACA1	ENST00000462690.1	TSS1500										-0.435276	3.01605	-2.24935	0.0279395	0.946986	-3.50766	-0.0331959
chr6	36772775	+	cg06184825	NA	NA	NA	NA	NA	NA		OpenSea	CPNE5	NM_020939	Body				TRUE				PI16	ENST00000536757.1	5'UTR	PI16	ENST00000536757.1	5'UTR	chr6:36772360-36773155	3						TRUE		-0.354116	2.55846	-2.79894	0.00676873	0.892926	-2.66939	-0.0331746
chr15	60739879	+	cg02351575	rs57950217	0.016011	NA	NA	NA	NA		OpenSea	NARG2;NARG2	NM_001018089;NM_024611	Body;Body											NARG2;NARG2;NARG2	ENST00000561144.1;ENST00000558181.1;ENST00000561328.1	3'UTR;3'UTR;3'UTR								TRUE		-0.35684	2.5767	-2.03228	0.0462813	0.968899	-3.79864	-0.033166
chr10	86039211	-	cg10386292	NA	NA	NA	NA	NA	NA		OpenSea									10:86039106-86039268	Unclassified_Cell_type_specific	RP11-124L5.7	ENST00000415469.1	TSS1500	RP11-124L5.7;RP11-124L5.7	ENST00000415469.1;ENST00000437892.1	TSS1500;TSS1500					chr10:86038840-86040370	6		TRUE		-0.470319	3.1852	-3.51913	0.000803092	0.811198	-1.38528	-0.0331297
chr19	7795988	+	cg23853484	rs146068565	0.0124	NA	NA	NA	NA	chr19:7794793-7796410	Island	CLEC4G	NM_198492	Body					19:7700800-7702398			CLEC4G;CLEC4G	ENST00000381308.2;ENST00000328853.4	5'UTR;ExonBnd	CLEC4G;CLEC4G	ENST00000381308.2;ENST00000328853.4	5'UTR;ExonBnd	chr19:7795985-7796455	3						TRUE		-0.214191	-0.875888	-3.48622	0.000890654	0.812872	-1.44781	-0.0331111
chr4	178830474	-	cg01145833	rs11944024	0.042308	NA	NA	NA	NA		OpenSea	LINC01099;LINC01099;LINC01098	NR_108093;NR_108092;NR_028342	TSS1500;TSS1500;Body								RP11-162G9.1;RP11-162G9.1;RP11-162G9.1;RP11-389E17.1	ENST00000507011.1;ENST00000512527.1;ENST00000514736.1;ENST00000507870.1	TSS1500;TSS1500;TSS1500;5'UTR	RP11-162G9.1;RP11-162G9.1;RP11-162G9.1;RP11-389E17.1	ENST00000507011.1;ENST00000512527.1;ENST00000514736.1;ENST00000507870.1	TSS1500;TSS1500;TSS1500;5'UTR										-0.277549	1.96258	-2.87271	0.00551544	0.878681	-2.54677	-0.033039
chr5	94418768	+	cg26743129	rs11744157	0.217759	NA	NA	NA	NA		OpenSea	MCTP1;MCTP1;MCTP1	NM_001002796;NM_001297777;NM_024717	TSS1500;TSS1500;Body								MCTP1;MCTP1;MCTP1	ENST00000505208.1;ENST00000429576.2;ENST00000415885.2	TSS1500;TSS1500;TSS1500	MCTP1;MCTP1;MCTP1;MCTP1;MCTP1;MCTP1;MCTP1;MCTP1	ENST00000512425.1;ENST00000513857.1;ENST00000505208.1;ENST00000429576.2;ENST00000510732.1;ENST00000415885.2;ENST00000505465.1;ENST00000513695.1	TSS1500;TSS1500;TSS1500;TSS1500;TSS1500;TSS1500;TSS1500;3'UTR										-0.3771	2.71386	-2.21801	0.0301113	0.947708	-3.55115	-0.0329816
chr7	13837082	-	cg20538130	rs10265781	0.211345	NA	NA	NA	NA		OpenSea																			chr7:13836432-13837597	3						-0.305552	2.2184	-2.48897	0.0154234	0.922514	-3.15923	-0.0329676
chr1	94710062	-	cg20672131	NA	NA	NA	NA	NA	NA	chr1:94712906-94713517	N_Shelf														ARHGAP29	ENST00000552844.1	5'UTR	chr1:94709660-94710230	3						TRUE		-0.263119	1.82119	-4.04128	0.00014511	0.80737	-0.352904	-0.032942
chr18	37645256	+	cg14760482	NA	NA	NA	NA	NA	NA		OpenSea	LINC01477	NR_110791	TSS1500								RP11-653G8.2	ENST00000566101.1	TSS1500	RP11-653G8.2	ENST00000566101.1	TSS1500										-0.336036	2.45225	-2.50806	0.0146865	0.919297	-3.1303	-0.032927
chr18	13375474	-	cg26700919	NA	NA	NA	NA	NA	NA		OpenSea	C18orf1;C18orf1	NM_181482;NM_181481	5'UTR;5'UTR		chr18:13375364-13375364	DMR	TRUE		18:13375244-13375758	Unclassified	C18orf1	ENST00000399848.2	5'UTR	C18orf1	ENST00000399848.2	5'UTR	chr18:13375360-13375630	3						TRUE		-0.28668	2.06177	-2.87779	0.00543747	0.878681	-2.53823	-0.0328742
chr7	47472944	+	cg23768860	NA	NA	NA	NA	NA	NA		OpenSea	TNS3	NM_022748	Body				TRUE		7:47472914-47472954	Unclassified_Cell_type_specific	TNS3	ENST00000545849.1	5'UTR	TNS3	ENST00000545849.1	5'UTR	chr7:47472905-47473095	3						TRUE		-0.576201	3.62542	-2.3967	0.019476	0.933721	-3.29666	-0.0328308
chr10	55236933	-	cg07147489	NA	NA	NA	NA	NA	NA		OpenSea																					chr10:55235970-55238132	6				-0.211085	1.06271	-2.48347	0.0156419	0.92319	-3.16753	-0.0328208
chr5	102808539	-	cg05588336	NA	NA	NA	NA	NA	NA		OpenSea																	chr5:102808460-102808895	3								-0.438941	3.05924	-2.16942	0.0337724	0.953616	-3.61761	-0.0327642
chr7	93824706	+	cg21261985	NA	NA	NA	NA	NA	NA		OpenSea																	chr7:93824600-93824830	3								-0.435736	3.0466	-3.69815	0.000453099	0.80737	-1.0395	-0.0327119
chr9	21986062	+	cg00550721	NA	NA	NA	NA	NA	NA	chr9:21989773-21990108	N_Shelf	CDKN2A	NM_058195	Body								CDKN2A	ENST00000494262.1	3'UTR	CDKN2A;CDKN2A	ENST00000494262.1;ENST00000498628.1	3'UTR;3'UTR										-0.427883	3.00946	-3.25223	0.0018294	0.822424	-1.88255	-0.0326795
chr7	966569	-	cg03333699	NA	NA	NA	NA	NA	NA	chr7:965987-966266	S_Shore	ADAP1	NM_006869	Body					7:931943-933249			ADAP1;ADAP1	ENST00000463358.1;ENST00000449296.2	3'UTR;5'UTR	ADAP1;ADAP1;ADAP1;ADAP1;ADAP1	ENST00000463358.1;ENST00000477906.1;ENST00000495686.1;ENST00000495686.1;ENST00000449296.2	3'UTR;3'UTR;3'UTR;1stExon;5'UTR			chr7:961131-967398	6	chr7:965938-967369	6		TRUE		-0.227603	1.39217	-2.32397	0.0233155	0.939094	-3.40213	-0.0326016
chr19	35644570	-	cg26774211	NA	NA	NA	NA	NA	NA	chr19:35645597-35646047	N_Shore	FXYD5;FXYD5;FXYD5;FXYD5;FXYD7	NM_014164;NM_144779;NR_028406;NM_001164605;NM_022006	TSS1500;TSS1500;TSS1500;TSS1500;Body						19:35643397-35646155	Promoter_Associated	FXYD5;FXYD5;FXYD5;FXYD5;FXYD5;FXYD5;FXYD5	ENST00000543307.1;ENST00000392218.1;ENST00000392219.2;ENST00000496493.1;ENST00000541435.1;ENST00000342879.3;ENST00000423817.2	TSS1500;TSS1500;TSS1500;TSS1500;TSS1500;TSS1500;TSS1500	FXYD5;FXYD5;FXYD5;FXYD5;FXYD5;FXYD5;FXYD5	ENST00000543307.1;ENST00000392218.1;ENST00000392219.2;ENST00000496493.1;ENST00000541435.1;ENST00000342879.3;ENST00000423817.2	TSS1500;TSS1500;TSS1500;TSS1500;TSS1500;TSS1500;TSS1500	chr19:35644405-35644635	3								-0.225128	1.35846	-3.23649	0.00191813	0.824287	-1.91114	-0.0325469
chr1	239414881	-	cg03902515	NA	NA	NA	NA	NA	NA		OpenSea											RP11-544D21.2	ENST00000561926.1	TSS1500	RP11-544D21.2	ENST00000561926.1	TSS1500										-0.319875	2.36162	-2.76432	0.00744303	0.897321	-2.72617	-0.03253
chr16	20634730	+	cg01555300	rs3087812	0.343653	NA	NA	NA	NA		OpenSea	ACSM1	NM_052956	3'UTR								ACSM1	ENST00000219151.4	3'UTR	ACSM1;ACSM1;ACSM1;ACSM3	ENST00000219151.4;ENST00000519031.1;ENST00000519745.1;ENST00000568235.1	3'UTR;3'UTR;3'UTR;5'UTR								TRUE		-0.371578	2.71175	-3.96538	0.000187508	0.80737	-0.507244	-0.0324878
chr6	89347363	+	cg26109884	NA	NA	NA	NA	NA	NA		OpenSea	RNGTT	NM_003800	Body				TRUE																	TRUE		-0.652482	3.90126	-2.20784	0.0308476	0.948188	-3.56517	-0.0324581
chr8	139847905	-	cg13892472	NA	NA	NA	NA	NA	NA		OpenSea	COL22A1	NM_152888	Body																chr8:139847493-139848007	3	chr8:139846304-139848391	6				-0.207021	1.02319	-2.26845	0.0266842	0.945739	-3.4809	-0.0324528
chr6	128932953	-	cg14619152	NA	NA	NA	NA	NA	NA		OpenSea											snoU13;RP11-73O6.4	ENST00000459375.1;ENST00000563385.1	TSS1500;5'UTR	snoU13;RP11-73O6.4	ENST00000459375.1;ENST00000563385.1	TSS1500;5'UTR										-0.337458	2.49651	-3.20547	0.00210502	0.824287	-1.96723	-0.0324119
chr18	9105577	-	cg15350780	NA	NA	NA	NA	NA	NA	chr18:9102416-9102973	S_Shelf	NDUFV2	NM_021074	Body				TRUE										chr18:9105525-9105750	3						TRUE		-0.211202	1.1234	-2.00992	0.0486601	0.972188	-3.82722	-0.0323879
chr3	58060875	-	cg24181728	NA	NA	NA	NA	NA	NA		OpenSea	FLNB;FLNB;FLNB;FLNB	NM_001164319;NM_001164318;NM_001457;NM_001164317	Body;Body;Body;Body														chr3:58060665-58061095	3								-0.327545	-2.10174	-3.53439	0.000765324	0.810235	-1.35617	-0.0323689
chr6	21353994	-	cg26194071	rs151181802	0.0151	NA	NA	NA	NA		OpenSea											RP1-135L22.1	ENST00000426374.1	TSS1500	RP1-135L22.1	ENST00000426374.1	TSS1500										-0.257279	1.80757	-2.74412	0.00786422	0.897321	-2.75905	-0.0323367
chr5	173493084	-	cg05990364	NA	NA	NA	NA	NA	NA		OpenSea	HMP19	NM_015980	Body								HMP19	ENST00000521959.1	5'UTR	HMP19	ENST00000521959.1	5'UTR	chr5:173492665-173493335	3								-0.309235	2.29336	-3.10068	0.00287043	0.843464	-2.1542	-0.0323313
chr4	177575257	-	cg08320989	NA	NA	NA	NA	NA	NA		OpenSea							TRUE										chr4:177574900-177575330	3						TRUE		-0.197055	0.7817	-2.85558	0.00578564	0.878681	-2.57543	-0.0322915
chr7	30643327	-	cg18770728	NA	NA	NA	NA	NA	NA		OpenSea	GARS	NM_002047	Body	low-CpG:30609712-30610045										GARS	ENST00000478124.1	5'UTR					chr7:30641825-30649090	3		TRUE		-1.25695	5.31217	-3.14335	0.00253181	0.837752	-2.07856	-0.0321883
chr8	18656149	-	cg18905886	NA	NA	NA	NA	NA	NA		OpenSea	PSD3;PSD3	NM_206909;NM_015310	Body;Body											PSD3	ENST00000519653.1	3'UTR					chr8:18656127-18657100	6				-0.262686	1.88274	-2.37239	0.0206913	0.936883	-3.3322	-0.0321451
chr5	55067187	-	cg21281086	NA	NA	NA	NA	NA	NA		OpenSea	DDX4;DDX4;DDX4;DDX4	NM_001166534;NM_001142549;NM_024415;NM_001166533	Body;Body;Body;Body								SLC38A9	ENST00000504880.1	3'UTR	DDX4;SLC38A9	ENST00000507645.1;ENST00000504880.1	3'UTR;3'UTR	chr5:55067000-55067415	3								-0.387726	2.82793	-2.58205	0.0121211	0.914728	-3.0166	-0.0321407
chr6	56663406	-	cg17768123	NA	NA	NA	NA	NA	NA		OpenSea	DST;DST;DST	NM_183380;NM_001144770;NM_001144769	Body;Body;Body											DST;DST;DST;DST	ENST00000523967.1;ENST00000521821.1;ENST00000517937.1;ENST00000523817.1	3'UTR;3'UTR;3'UTR;5'UTR					chr6:56662842-56663446	5				-0.229362	1.47391	-2.88608	0.00531261	0.878197	-2.5243	-0.0320762
chr14	90273029	+	cg21845226	NA	NA	NA	NA	NA	NA		OpenSea	C14orf143	NM_145231	Body				TRUE				RP11-33N16.3	ENST00000555070.1	3'UTR	EFCAB11;EFCAB11;EFCAB11;RP11-33N16.3	ENST00000557685.1;ENST00000553871.1;ENST00000556078.1;ENST00000555070.1	3'UTR;3'UTR;3'UTR;3'UTR	chr14:90272800-90273050	3						TRUE		-0.390957	2.851	-3.58544	0.000650849	0.80737	-1.25827	-0.0320625
chr5	99970791	+	cg18052369	NA	NA	NA	NA	NA	NA		OpenSea																	chr5:99970700-99970990	3								-0.280031	2.06307	-2.31515	0.0238239	0.939975	-3.41474	-0.032052
chr8	49555596	+	cg23780146	NA	NA	NA	NA	NA	NA		OpenSea							TRUE				RP11-770E5.1;AC026904.1	ENST00000522575.1;ENST00000536671.1	5'UTR;5'UTR	RP11-770E5.1;AC026904.1	ENST00000522575.1;ENST00000536671.1	5'UTR;5'UTR	chr8:49555505-49555715	3						TRUE		-0.29944	2.23642	-3.73676	0.000399678	0.80737	-0.96374	-0.0320188
chr6	160016373	+	cg24587080	NA	NA	NA	NA	NA	NA		OpenSea							TRUE										chr6:160016280-160016575	3						TRUE		-0.195687	0.801961	-2.66397	0.00976035	0.904216	-2.88785	-0.0319581
chr8	39956796	-	cg09063809	NA	NA	NA	NA	NA	NA		OpenSea					chr8:39956643-39956643												chr8:39956625-39956935	3								-0.363249	2.69493	-2.81174	0.00653393	0.88751	-2.64827	-0.0319545
chr8	95716654	-	cg00991861	NA	NA	NA	NA	NA	NA		OpenSea	ESRP1;ESRP1;ESRP1;ESRP1;ESRP1	NM_017697;NM_001034915;NM_001122825;NM_001122827;NM_001122826	3'UTR;3'UTR;Body;Body;Body								ESRP1;ESRP1;ESRP1	ENST00000523347.1;ENST00000433389.2;ENST00000358397.5	TSS1500;3'UTR;3'UTR	ESRP1;ESRP1;ESRP1;ESRP1	ENST00000523347.1;ENST00000433389.2;ENST00000358397.5;ENST00000519505.1	TSS1500;3'UTR;3'UTR;3'UTR										-0.226597	1.45131	-2.33693	0.0225855	0.938207	-3.38352	-0.0318934
chr12	41728680	-	cg07909692	NA	NA	NA	NA	NA	NA		OpenSea	PDZRN4	NM_001164595	Body				TRUE																	TRUE		-0.668741	3.98277	-3.04038	0.00342173	0.855348	-2.25998	-0.0318743
chr5	32068443	-	cg11040676	NA	NA	NA	NA	NA	NA		OpenSea	PDZD2	NM_178140	Body											PDZD2;PDZD2	ENST00000513184.1;ENST00000502489.1	5'UTR;5'UTR			chr5:32068279-32068828	3						-0.361857	2.69534	-2.18254	0.0327476	0.952343	-3.59979	-0.031815
chr4	54443635	-	cg23755398	NA	NA	NA	NA	NA	NA		OpenSea	LNX1	NM_001126328	5'UTR								LNX1;LNX1	ENST00000263925.7;ENST00000504605.1	5'UTR;3'UTR	LNX1;LNX1;LNX1;LNX1;LNX1;LNX1;LNX1	ENST00000263925.7;ENST00000512247.1;ENST00000504299.1;ENST00000507168.1;ENST00000510143.1;ENST00000504605.1;ENST00000513421.1	5'UTR;5'UTR;5'UTR;5'UTR;5'UTR;3'UTR;5'UTR					chr4:54442831-54443874	6				-0.188339	0.584501	-2.1431	0.0359143	0.957758	-3.65312	-0.0317017
chr9	72087222	+	cg10605829	rs4744901	0.141597	NA	NA	NA	NA		OpenSea	APBA1	NM_001163	Body								RP11-470P21.2	ENST00000429567.1	TSS200	RP11-470P21.2	ENST00000429567.1	TSS200										-0.285596	2.14546	-3.93781	0.000205682	0.80737	-0.562985	-0.0316406
chr1	224863434	+	cg05690492	rs79026189	0.0668	NA	NA	NA	NA		OpenSea	CNIH3	NM_152495	Body											CNIH3;CNIH3;CNIH3;CNIH3	ENST00000498382.1;ENST00000478120.1;ENST00000481095.1;ENST00000496277.1	5'UTR;5'UTR;5'UTR;5'UTR	chr1:224863365-224863595	3								-0.331375	2.50943	-2.00009	0.0497388	0.972445	-3.83969	-0.0315928
chr5	21890335	-	cg04465087	rs75850106	0.012163	NA	NA	NA	NA		OpenSea	CDH12	NM_004061	Body								CDH12	ENST00000521384.1	TSS1500	CDH12;CDH12	ENST00000521384.1;ENST00000517378.1	TSS1500;3'UTR										-0.229183	1.52539	-3.07411	0.00310228	0.846798	-2.20098	-0.0315447
chr7	1267987	-	cg19016816	NA	NA	NA	NA	NA	NA	chr7:1269165-1282864	N_Shore						RDMR			7:1267976-1268049	Unclassified_Cell_type_specific							chr7:1267445-1268155	3						TRUE		-0.261034	-1.65606	-2.23316	0.0290432	0.947369	-3.53018	-0.0315208
chr7	17720468	+	cg23191941	rs6974540	0.062275	NA	NA	NA	NA		OpenSea							TRUE		7:17720440-17721364	Unclassified									chr7:17719090-17720981	6	chr7:17718958-17721505	6		TRUE		-0.501835	3.41478	-2.04691	0.044779	0.966941	-3.77979	-0.0314838
chr4	46686231	+	cg14824575	NA	NA	NA	NA	NA	NA		OpenSea																										-0.285962	2.16064	-2.31248	0.0239801	0.939975	-3.41856	-0.0314838
chr4	74806905	-	cg26002568	NA	NA	NA	NA	NA	NA	chr4:74809869-74810089	N_Shelf																								TRUE		-0.392663	2.9023	-2.31049	0.0240964	0.939975	-3.42139	-0.0313926
chr9	12706715	-	cg24269890	NA	NA	NA	NA	NA	NA		OpenSea	TYRP1;LURAP1L-AS1	NM_000550;NR_125775	Body;Body								TYRP1;RP11-3L8.3	ENST00000473504.1;ENST00000417638.1	TSS1500;3'UTR	TYRP1;TYRP1;RP11-3L8.3	ENST00000381142.2;ENST00000473504.1;ENST00000417638.1	5'UTR;TSS1500;3'UTR					chr9:12705699-12706817	6				-0.204439	1.1151	-2.21568	0.0302781	0.947708	-3.55436	-0.0313875
chr4	71527232	-	cg09363032	rs58115679	0.017833	NA	NA	NA	NA		OpenSea	JCHAIN	NM_144646	Body								ENAM	ENST00000472903.1	5'UTR	ENAM;ENAM	ENST00000509221.1;ENST00000472903.1	5'UTR;5'UTR	chr4:71527060-71527310	3								-0.258512	1.90468	-2.18868	0.0322769	0.951719	-3.59141	-0.0313489
chr1	16193559	-	cg07011865	rs76389011	0.031107	NA	NA	NA	NA		OpenSea	SPEN	NM_015001	Body														chr1:16193460-16193755	3								-0.216793	1.35433	-3.15748	0.00242816	0.835688	-2.05336	-0.0313421
chr4	1831279	-	cg08638169	NA	NA	NA	NA	NA	NA	chr4:1828588-1828802	S_Shelf	LETM1	NM_012318	Body								LETM1	ENST00000417150.2	3'UTR	LETM1;LETM1	ENST00000511977.1;ENST00000417150.2	3'UTR;3'UTR	chr4:1831125-1831330	3								-0.297842	2.27621	-2.65478	0.0100027	0.904844	-2.90245	-0.0312953
chr8	24894461	-	cg23632416	rs76444660	0.03258	NA	NA	NA	NA		OpenSea																	chr8:24894400-24894615	3								-0.389334	2.89244	-2.48542	0.0155643	0.923027	-3.1646	-0.0312557
chr5	83074876	-	cg16830225	NA	NA	NA	NA	NA	NA		OpenSea																					chr5:83074817-83075629	6				-0.257653	1.90906	-3.47194	0.000931417	0.817599	-1.47485	-0.0311878
chr2	6775604	+	cg01496664	NA	NA	NA	NA	NA	NA		OpenSea	LINC01246	NR_110498	TSS1500								AC097517.1	ENST00000456028.1	TSS1500	AC097517.1	ENST00000456028.1	TSS1500										-0.286838	2.19245	-2.80379	0.00667891	0.89059	-2.6614	-0.0311666
chr10	102592366	+	cg03286031	rs66875269	0.066331	NA	NA	NA	NA	chr10:102590122-102590402	S_Shore																								TRUE		-0.21016	-1.05025	-2.61196	0.0112049	0.90984	-2.96994	-0.0311432
chr1	103548461	-	cg09928046	NA	NA	NA	NA	NA	NA		OpenSea	COL11A1;COL11A1;COL11A1;COL11A1	NM_001190709;NM_080629;NM_001854;NM_080630	Body;Body;Body;Body								COL11A1	ENST00000370090.4	5'UTR	COL11A1;COL11A1	ENST00000447608.1;ENST00000370090.4	TSS200;5'UTR										-0.214024	1.33033	-2.44072	0.0174368	0.9256	-3.2316	-0.0311381
chr5	125898727	+	cg12120261	NA	NA	NA	NA	NA	NA		OpenSea	ALDH7A1;ALDH7A1;ALDH7A1	NM_001201377;NM_001182;NM_001202404	Body;Body;Body											ALDH7A1;ALDH7A1;ALDH7A1;ALDH7A1	ENST00000497231.2;ENST00000503281.1;ENST00000509459.1;ENST00000511221.1	TSS1500;3'UTR;3'UTR;3'UTR	chr5:125898545-125898795	3								-0.24336	1.75524	-2.99135	0.00394108	0.857822	-2.34498	-0.0310896
chr2	126163627	+	cg04854073	NA	NA	NA	NA	NA	NA		OpenSea																	chr2:126163445-126163675	3								-0.200576	1.07177	-2.21748	0.0301493	0.947708	-3.55189	-0.0310883
chr11	129509338	+	cg05911943	NA	NA	NA	NA	NA	NA		OpenSea					chr11:129509159-129509159												chr11:129509285-129509555	3								-0.313275	2.4129	-2.61808	0.0110256	0.909612	-2.96035	-0.0310879
chr5	44691717	+	cg10006811	NA	NA	NA	NA	NA	NA		OpenSea																					chr5:44691715-44692325	3				-0.224467	1.50389	-2.48697	0.0155027	0.923027	-3.16226	-0.0310809
chr9	92745810	-	cg08355228	NA	NA	NA	NA	NA	NA		OpenSea	LOC101927847	NR_109791	Body								RP11-406A20.1	ENST00000446201.1	5'UTR	RP11-406A20.1	ENST00000446201.1	5'UTR	chr9:92745760-92745995	3								-0.181443	0.397078	-4.01912	0.000156426	0.80737	-0.398102	-0.0310799
chr6	22061708	-	cg15943139	NA	NA	NA	NA	NA	NA		OpenSea	FLJ22536	NR_015410	Body				TRUE				LINC00340	ENST00000444265.1	5'UTR	LINC00340	ENST00000444265.1	5'UTR								TRUE		-0.321426	2.47808	-2.03921	0.0455648	0.968344	-3.78973	-0.0310196
chr9	109170630	+	cg10544367	NA	NA	NA	NA	NA	NA		OpenSea											RP11-308N19.1	ENST00000435485.1	5'UTR	RP11-308N19.1	ENST00000435485.1	5'UTR										-0.232257	1.62603	-3.62161	0.000579823	0.80737	-1.18846	-0.0309598
chr3	76736700	+	cg11240646	NA	NA	NA	NA	NA	NA		OpenSea														ROBO2	ENST00000475034.1	5'UTR					chr3:76734275-76736769	6				-0.495548	3.41978	-3.06403	0.0031947	0.851389	-2.21866	-0.0309479
chr1	67072952	+	cg20812318	rs2312154	0.000192	NA	NA	NA	NA		OpenSea	SGIP1	NM_032291	Body				TRUE				SGIP1	ENST00000468286.1	5'UTR	SGIP1;SGIP1;SGIP1	ENST00000493564.1;ENST00000497055.1;ENST00000468286.1	5'UTR;5'UTR;5'UTR								TRUE		-0.569101	3.70371	-2.51205	0.0145368	0.918864	-3.12424	-0.0309465
chr11	77561261	+	cg16392409	NA	NA	NA	NA	NA	NA		OpenSea	AAMDC	NM_024684	Body								RP11-91P24.5;RP11-91P24.7	ENST00000527012.1;ENST00000525594.1	TSS1500;3'UTR	RP11-91P24.5;RP11-91P24.7	ENST00000527012.1;ENST00000525594.1	TSS1500;3'UTR										-0.780987	4.35335	-2.66581	0.00971263	0.904216	-2.88493	-0.0309045
chr10	29312799	+	cg03261565	NA	NA	NA	NA	NA	NA		OpenSea																	chr10:29312660-29312915	3								-0.253166	1.88751	-2.85608	0.00577758	0.878681	-2.5746	-0.0308694
chr9	125289357	+	cg14598387	NA	NA	NA	NA	NA	NA		OpenSea	OR1N1	NM_012363	1stExon								OR1N1	ENST00000304880.2	1stExon	OR1N1	ENST00000304880.2	1stExon							TRUE	TRUE		-0.183932	0.618483	-2.17915	0.0330096	0.952343	-3.6044	-0.0308255
chr5	38720409	+	cg00313957	NA	NA	NA	NA	NA	NA		OpenSea	LINC01265;OSMR-AS1	NR_104631;NR_109951	TSS200;Body				TRUE				RP11-122C5.1	ENST00000506463.1	TSS200	RP11-122C5.1	ENST00000506463.1	TSS200			chr5:38719805-38720517	5						-0.27138	2.08004	-2.03522	0.0459757	0.968838	-3.79486	-0.0307951
chr17	54236118	-	cg00475235	NA	NA	NA	NA	NA	NA		OpenSea	ANKFN1	NM_153228	Body				TRUE				ANKFN1	ENST00000574292.1	5'UTR	ANKFN1;ANKFN1	ENST00000575594.1;ENST00000574292.1	5'UTR;5'UTR								TRUE		-0.179132	0.37303	-2.14661	0.0356215	0.957261	-3.64839	-0.030734
chr11	31326983	-	cg27473842	NA	NA	NA	NA	NA	NA		OpenSea	DCDC1	NM_181807	Body								RP1-296L11.1	ENST00000528872.1	TSS1500	RP1-296L11.1	ENST00000528872.1	TSS1500										-0.178594	0.328723	-2.57758	0.0122639	0.915375	-3.02355	-0.0307262
chr5	104247619	-	cg15879792	NA	NA	NA	NA	NA	NA		OpenSea											RP11-6N13.1;RP11-6N13.1	ENST00000524336.1;ENST00000503650.1	TSS1500;3'UTR	RP11-6N13.1;RP11-6N13.1	ENST00000524336.1;ENST00000503650.1	TSS1500;3'UTR										-0.362999	2.77351	-2.64825	0.010178	0.904844	-2.91279	-0.0307239
chr12	15675895	+	cg07517144	rs150734859	0.0165	NA	NA	NA	NA		OpenSea	PTPRO;PTPRO	NM_002848;NM_030667	Body;Body																chr12:15675509-15675921	6	chr12:15675389-15676103	6				-0.17753	-0.0268462	-2.18759	0.03236	0.951719	-3.5929	-0.0307046
chr18	38052590	+	cg21183404	NA	NA	NA	NA	NA	NA		OpenSea											U7	ENST00000459079.1	TSS200	U7	ENST00000459079.1	TSS200										-0.318694	2.4805	-2.45367	0.0168743	0.925255	-3.21227	-0.0307022
chr12	31058716	+	cg09021609	NA	NA	NA	NA	NA	NA		OpenSea																	chr12:31058565-31058810	3								-0.623673	3.90436	-2.88068	0.00539367	0.878681	-2.53338	-0.0306965
chr3	107240475	+	cg11160673	NA	NA	NA	NA	NA	NA	chr3:107241845-107242731	N_Shore	BBX;BBX	NM_001142568;NM_020235	TSS1500;TSS1500								BBX;BBX;BBX;BBX	ENST00000325767.5;ENST00000402543.1;ENST00000325805.8;ENST00000416476.2	TSS1500;TSS1500;TSS1500;TSS1500	BBX;BBX;BBX;BBX;BBX;BBX;BBX	ENST00000325767.5;ENST00000402543.1;ENST00000325805.8;ENST00000474137.1;ENST00000485939.1;ENST00000427402.1;ENST00000416476.2	TSS1500;TSS1500;TSS1500;TSS1500;TSS1500;TSS1500;TSS1500	chr3:107240405-107240655	3						TRUE		-0.357449	2.74498	-2.58961	0.0118835	0.91445	-3.00485	-0.0306404
chr14	58158678	+	cg12458143	NA	NA	NA	NA	NA	NA		OpenSea	SLC35F4;SLC35F4	NM_001206920;NM_001306087	Body;Body								SLC35F4	ENST00000556828.1	3'UTR	SLC35F4;SLC35F4;SLC35F4	ENST00000556828.1;ENST00000557430.1;ENST00000556568.1	3'UTR;3'UTR;3'UTR					chr14:58158542-58160003	6				-0.314078	2.45143	-3.55759	0.000711097	0.80737	-1.31176	-0.0306314
chr18	74157682	+	cg13049398	NA	NA	NA	NA	NA	NA	chr18:74153239-74155073	S_Shelf	ZNF516	NM_014643	5'UTR				TRUE				ZNF516;ZNF516	ENST00000524431.2;ENST00000443185.2	3'UTR;5'UTR	ZNF516;ZNF516;ZNF516	ENST00000524431.2;ENST00000532857.1;ENST00000443185.2	3'UTR;5'UTR;5'UTR	chr18:74157605-74158335	3						TRUE		-0.203355	1.19628	-2.80815	0.0065991	0.88802	-2.65421	-0.0306094
chr6	139093858	-	cg10286454	NA	NA	NA	NA	NA	NA	chr6:139094449-139095009	N_Shore	CCDC28A;LOC100507462	NM_015439;NM_001242740	TSS1500;Body								CCDC28A;CCDC28A	ENST00000332797.6;ENST00000026464.9	TSS1500;TSS1500	CCDC28A;CCDC28A	ENST00000332797.6;ENST00000026464.9	TSS1500;TSS1500					chr6:139093720-139095497	6				-0.203108	-0.99273	-2.44511	0.0172445	0.925437	-3.22506	-0.0305746
chr11	110101638	+	cg13728386	NA	NA	NA	NA	NA	NA		OpenSea	RDX	NM_002906	3'UTR								RDX	ENST00000343115.4	3'UTR	RDX;RDX;RDX	ENST00000527537.1;ENST00000343115.4;ENST00000532461.1	3'UTR;3'UTR;3'UTR								TRUE		-0.176013	0.130765	-2.46666	0.0163268	0.925255	-3.19282	-0.0304846
chr10	80963128	-	cg13843840	NA	NA	NA	NA	NA	NA		OpenSea	ZMIZ1	NM_020338	Body				TRUE		10:80962311-80963296	Gene_Associated_Cell_type_specific							chr10:80963020-80963315	3						TRUE		-0.29123	2.28214	-3.80439	0.000320289	0.80737	-0.830078	-0.0304776
chr12	81693138	+	cg26321842	NA	NA	NA	NA	NA	NA		OpenSea	LOC102724663;PPFIA2;PPFIA2;PPFIA2;PPFIA2;PPFIA2;PPFIA2;PPFIA2;PPFIA2;PPFIA2;PPFIA2	NR_120491;NM_001220479;NM_001220480;NM_001220474;NM_001220473;NM_001282536;NM_001220478;NM_001220477;NM_003625;NM_001220476;NM_001220475	Body;Body;Body;Body;Body;Body;Body;Body;Body;Body;Body								RP11-121G22.3;RP11-121G22.3;RP11-121G22.3;RP11-121G22.3;RP11-121G22.3;RP11-121G22.3;PPFIA2	ENST00000549161.1;ENST00000552534.1;ENST00000553197.1;ENST00000551401.1;ENST00000550302.1;ENST00000547762.1;ENST00000545296.2	5'UTR;5'UTR;5'UTR;5'UTR;5'UTR;5'UTR;3'UTR	PPFIA2;RP11-121G22.3;RP11-121G22.3;RP11-121G22.3;RP11-121G22.3;RP11-121G22.3;RP11-121G22.3;PPFIA2;PPFIA2	ENST00000547180.1;ENST00000549161.1;ENST00000552534.1;ENST00000553197.1;ENST00000551401.1;ENST00000550302.1;ENST00000547762.1;ENST00000551461.1;ENST00000545296.2	TSS200;5'UTR;5'UTR;5'UTR;5'UTR;5'UTR;5'UTR;3'UTR;3'UTR										-0.342954	2.66793	-2.28419	0.0256881	0.942187	-3.45873	-0.0304147
chr6	32337970	+	cg13318964	NA	NA	NA	NA	NA	NA		OpenSea	C6orf10	NM_006781	Body																chr6:32337415-32338050	6	chr6:32337377-32338091	6		TRUE		-0.286675	2.25	-2.24329	0.0283484	0.946986	-3.51611	-0.0303916
chr2	128100896	+	cg14096799	NA	NA	NA	NA	NA	NA		OpenSea	MAP3K2	NM_006609	TSS200								MAP3K2;MAP3K2	ENST00000344908.5;ENST00000409947.1	TSS200;5'UTR	MAP3K2;MAP3K2;MAP3K2	ENST00000344908.5;ENST00000409179.2;ENST00000409947.1	TSS200;5'UTR;5'UTR	chr2:128100865-128101135	3								-0.741352	4.27459	-2.15764	0.034717	0.956428	-3.63355	-0.0303784
chr11	32331230	+	cg15028083	NA	NA	NA	NA	NA	NA		OpenSea											RP1-65P5.1	ENST00000525689.1	3'UTR	RP1-65P5.1	ENST00000525689.1	3'UTR	chr11:32331160-32331395	3								-0.184346	-0.558956	-2.85703	0.00576236	0.878681	-2.57302	-0.0303629
chr8	11201250	-	cg16074812	NA	NA	NA	NA	NA	NA	chr8:11204825-11205689	N_Shelf	TDH	NR_001578	Body											TDH	ENST00000525246.1	5'UTR								TRUE		-0.594341	3.82902	-2.78868	0.0069624	0.892926	-2.68627	-0.0302939
chr10	1511277	-	cg04012681	NA	NA	NA	NA	NA	NA		OpenSea	ADARB2	NM_018702	Body					10:1501146-1501278																TRUE		-0.188395	0.889586	-2.60018	0.0115582	0.912746	-2.98837	-0.0302777
chr12	125194881	+	cg08311558	NA	NA	NA	NA	NA	NA		OpenSea																					chr12:125194295-125194927	6				-0.343012	2.67814	-2.87823	0.00543083	0.878681	-2.5375	-0.0302701
chr14	29448309	-	cg08163568	NA	NA	NA	NA	NA	NA		OpenSea											CTD-2384A14.2;RP11-148E17.1	ENST00000552028.1;ENST00000551227.1	TSS200;5'UTR	CTD-2384A14.2;RP11-148E17.1	ENST00000552028.1;ENST00000551227.1	TSS200;5'UTR										-0.323136	2.5439	-2.9514	0.00441732	0.860015	-2.41353	-0.0302568
chr3	61947083	-	cg07099186	NA	NA	NA	NA	NA	NA		OpenSea	PTPRG	NM_002841	Body				TRUE														chr3:61946293-61947142	4		TRUE		-0.284847	2.24566	-2.19998	0.0314271	0.950027	-3.57596	-0.0302424
chr16	63390400	-	cg22357599	NA	NA	NA	NA	NA	NA		OpenSea											RP11-368L12.1	ENST00000568932.1	3'UTR	RP11-368L12.1	ENST00000568932.1	3'UTR					chr16:63389401-63390517	6				-0.326124	2.56685	-2.89829	0.00513346	0.875444	-2.50373	-0.03023
chr6	31620262	+	cg20847496	NA	NA	NA	NA	NA	NA	chr6:31619856-31620525	Island	BAT3;BAT3;BAT3;BAT3;BAT3;BAT3;BAT3	NM_080702;NM_001098534;NM_004639;NM_080703;NM_080702;NM_080703;NM_004639	1stExon;TSS200;5'UTR;1stExon;5'UTR;5'UTR;1stExon	high-CpG:31727460-31728478				6:31727741-31728594	6:31619524-31621189	Promoter_Associated	BAG6;BAG6;BAG6;BAG6;BAG6;BAG6;APOM;APOM;BAG6;BAG6;BAG6;APOM;APOM	ENST00000375964.5;ENST00000439687.2;ENST00000404765.2;ENST00000211379.5;ENST00000375976.4;ENST00000375964.5;ENST00000375918.2;ENST00000375920.4;ENST00000439687.2;ENST00000404765.2;ENST00000211379.5;ENST00000375918.2;ENST00000375920.4	5'UTR;5'UTR;5'UTR;5'UTR;TSS200;1stExon;1stExon;1stExon;1stExon;1stExon;1stExon;5'UTR;5'UTR	BAG6;BAG6;BAG6;BAG6;BAG6;BAG6;BAG6;BAG6;BAG6;BAG6;BAG6;BAG6;BAG6;BAG6;BAG6;BAG6;BAG6;APOM;APOM;BAG6;BAG6;BAG6;BAG6;BAG6;BAG6;BAG6;BAG6;BAG6;BAG6;BAG6;APOM;APOM	ENST00000474692.1;ENST00000375964.5;ENST00000446826.1;ENST00000451898.1;ENST00000439687.2;ENST00000424480.1;ENST00000437771.1;ENST00000404765.2;ENST00000211379.5;ENST00000486692.1;ENST00000424176.1;ENST00000456622.1;ENST00000435080.1;ENST00000375976.4;ENST00000375964.5;ENST00000451898.1;ENST00000424480.1;ENST00000375918.2;ENST00000375920.4;ENST00000474692.1;ENST00000439687.2;ENST00000404765.2;ENS…	3'UTR;5'UTR;5'UTR;5'UTR;5'UTR;5'UTR;5'UTR;5'UTR;5'UTR;TSS200;TSS200;TSS200;TSS200;TSS200;1stExon;1stExon;1stExon;1stExon;1stExon;1stExon;1stExon;1stExon;1stExon;TSS200;TSS1500;TSS1500;TSS1500;TSS1500;TSS1500;TSS1500;5'UTR;5'UTR	chr6:31619660-31620330	3						TRUE		-0.504362	-2.99485	-2.40731	0.018966	0.931971	-3.28106	-0.0302131
chr12	102059490	-	cg12159992	NA	NA	NA	NA	NA	NA		OpenSea	MYBPC1;MYBPC1;MYBPC1;MYBPC1	NM_206819;NM_206821;NM_206820;NM_002465	Body;Body;Body;Body								MYBPC1;MYBPC1	ENST00000550501.1;ENST00000540770.1	5'UTR;3'UTR	MYBPC1;MYBPC1;MYBPC1;MYBPC1;MYBPC1	ENST00000548298.1;ENST00000548532.1;ENST00000549608.1;ENST00000550501.1;ENST00000540770.1	5'UTR;5'UTR;TSS1500;5'UTR;3'UTR								TRUE		-0.27442	2.15538	-2.21855	0.0300725	0.947708	-3.55041	-0.0302065
chr15	61927784	+	cg08468677	NA	NA	NA	NA	NA	NA		OpenSea											RP11-507B12.2	ENST00000559783.1	TSS200	RP11-507B12.2	ENST00000559783.1	TSS200										-0.199964	1.18154	-2.35029	0.0218543	0.937737	-3.36425	-0.0301973
chr2	50924705	-	cg09373730	NA	NA	NA	NA	NA	NA		OpenSea	MIR8485;NRXN1;NRXN1	NR_130470;NM_004801;NM_001135659	TSS1500;Body;Body								AC009234.2	ENST00000401372.1	TSS1500	AC009234.2	ENST00000401372.1	TSS1500										-0.259447	2.01178	-2.09882	0.0397847	0.961807	-3.71203	-0.030187
chr7	40587972	+	cg04150777	NA	NA	NA	NA	NA	NA		OpenSea	SUGCT;SUGCT;SUGCT;SUGCT	NM_024728;NM_001193312;NM_001193313;NM_001193311	Body;Body;Body;Body								AC004988.1	ENST00000415237.1	TSS1500	AC004988.1	ENST00000415237.1	TSS1500										-0.420138	3.12334	-3.52645	0.000784766	0.810741	-1.37133	-0.0301683
chr8	124742606	+	cg26653326	NA	NA	NA	NA	NA	NA		OpenSea	ANXA13;ANXA13	NM_004306;NM_001003954	Body;Body								ANXA13	ENST00000519045.1	TSS1500	ANXA13;ANXA13	ENST00000520519.1;ENST00000519045.1	TSS1500;TSS1500			chr8:124737453-124745361	6						-0.174122	0.131087	-2.70093	0.00883945	0.901142	-2.82881	-0.0301569
chr17	42075116	+	cg26094004	rs75939744	0.051649	NA	NA	NA	NA	chr17:42072138-42072444	S_Shelf	PYY	NM_004160	5'UTR								PYY	ENST00000360085.1	5'UTR	PYY	ENST00000360085.1	5'UTR	chr17:42074945-42075215	3						TRUE		-0.174099	0.0497245	-2.25301	0.0276951	0.946986	-3.50255	-0.0301548
chr12	43137977	+	cg22738642	NA	NA	NA	NA	NA	NA		OpenSea							TRUE																	TRUE		-0.195497	1.09246	-3.17165	0.00232817	0.833046	-2.028	-0.030142
chr2	173305865	-	cg15021238	rs3762618	0.105614	NA	NA	NA	NA		OpenSea	ITGA6;ITGA6	NM_001079818;NM_000210	Body;Body				TRUE		2:173305676-173305881	Unclassified_Cell_type_specific	ITGA6	ENST00000409532.1	5'UTR	ITGA6;ITGA6	ENST00000412899.1;ENST00000409532.1	5'UTR;5'UTR	chr2:173305520-173305915	3						TRUE		-0.18954	0.952312	-2.10606	0.0391278	0.961286	-3.70246	-0.0300981
chr19	20277051	+	cg00275362	rs72998628	0.054895	NA	NA	NA	NA		OpenSea	ZNF486	NM_052852	TSS1500								ZNF486;ZNF486	ENST00000545779.1;ENST00000335117.6	TSS1500;TSS1500	ZNF486;ZNF486	ENST00000545779.1;ENST00000335117.6	TSS1500;TSS1500	chr19:20277040-20277275	3						TRUE		-0.358245	2.78664	-3.3543	0.00134115	0.81798	-1.6951	-0.0300886
chr12	74299649	-	cg27578617	NA	NA	NA	NA	NA	NA		OpenSea											RP11-711C17.1;RP11-314D7.4	ENST00000546770.1;ENST00000549058.1	TSS1500;3'UTR	RP11-711C17.1;RP11-314D7.4	ENST00000546770.1;ENST00000549058.1	TSS1500;3'UTR										-0.230262	1.68654	-2.23317	0.0290427	0.947369	-3.53017	-0.0300623
chr8	111620462	+	cg26799117	NA	NA	NA	NA	NA	NA		OpenSea											RP11-238I10.1	ENST00000523264.1	TSS1500	RP11-238I10.1	ENST00000523264.1	TSS1500										-0.329859	2.60493	-2.04089	0.0453924	0.968344	-3.78757	-0.0300557
chr3	82976897	+	cg11681858	NA	NA	NA	NA	NA	NA		OpenSea																	chr3:82976740-82976930	3								-0.215151	1.47466	-2.82388	0.00631832	0.886936	-2.62819	-0.0300177
chr6	81938758	-	cg05581034	NA	NA	NA	NA	NA	NA		OpenSea																	chr6:81938740-81939235	3								0.320468	2.22229	2.4558	0.0167836	0.925255	-3.2091	0.0300041
chr12	12622591	-	cg11604536	NA	NA	NA	NA	NA	NA		OpenSea																	chr12:12622405-12622635	3								0.179413	-0.62164	2.44859	0.0170933	0.925437	-3.21987	0.030048
chr3	107377077	-	cg01246178	rs329920	0.182804	NA	NA	NA	NA		OpenSea	BBX;BBX;BBX	NM_001142568;NM_001276286;NM_020235	5'UTR;5'UTR;5'UTR								BBX;BBX;BBX;BBX;BBX;BBX	ENST00000415149.2;ENST00000325767.5;ENST00000402543.1;ENST00000325805.8;ENST00000416476.2;ENST00000406780.1	5'UTR;5'UTR;5'UTR;5'UTR;5'UTR;5'UTR	BBX;BBX;BBX;BBX;BBX;BBX;BBX;BBX;BBX;BBX;BBX;BBX;BBX;BBX;BBX;BBX;BBX;BBX	ENST00000413213.1;ENST00000449271.1;ENST00000425868.1;ENST00000449213.1;ENST00000415149.2;ENST00000325767.5;ENST00000402543.1;ENST00000325805.8;ENST00000485939.1;ENST00000427402.1;ENST00000416476.2;ENST00000454540.1;ENST00000431630.1;ENST00000456817.1;ENST00000437908.1;ENST00000456419.1;ENST00000402163.2;ENST00000406780.1	5'UTR;5'UTR;5'UTR;5'UTR;5'UTR;5'UTR;5'UTR;5'UTR;5'UTR;5'UTR;5'UTR;5'UTR;5'UTR;5'UTR;5'UTR;5'UTR;5'UTR;5'UTR	chr3:107376900-107377130	3								0.18291	-0.758556	3.19206	0.00219098	0.831752	-1.99138	0.0300517
chr4	185214632	-	cg15215519	NA	NA	NA	NA	NA	NA		OpenSea																			chr4:185214598-185215110	3						0.201172	1.02121	2.53624	0.0136567	0.917005	-3.08729	0.0300729
chr17	73399189	+	cg25589929	rs6501790	0.148673	NA	NA	NA	NA	chr17:73401217-73401988	N_Shelf	GRB2;GRB2	NM_002086;NM_203506	5'UTR;5'UTR								GRB2;GRB2;GRB2	ENST00000392562.1;ENST00000316804.5;ENST00000316615.5	5'UTR;5'UTR;5'UTR	GRB2;GRB2;GRB2	ENST00000392562.1;ENST00000316804.5;ENST00000316615.5	5'UTR;5'UTR;5'UTR								TRUE		0.562959	3.16773	2.87263	0.00551658	0.878681	-2.54689	0.0300866
chr11	14639610	-	cg23234634	NA	NA	NA	NA	NA	NA		OpenSea	PSMA1	NM_148976	5'UTR								PSMA1	ENST00000418988.2	5'UTR	PSMA1;PSMA1	ENST00000528018.1;ENST00000418988.2	3'UTR;5'UTR					chr11:14639013-14640039	5				0.175491	0.192219	3.72504	0.000415223	0.80737	-0.98678	0.0301167
chr19	54711114	-	cg26897081	rs4806722	0.0128	NA	NA	NA	NA	chr19:54711106-54711375	Island	RPS9	NM_001013	Body				TRUE	19:59402919-59403185			RPS9;RPS9	ENST00000441429.1;ENST00000402367.1	3'UTR;3'UTR	RPS9;RPS9;RPS9;RPS9	ENST00000441429.1;ENST00000436445.1;ENST00000445961.1;ENST00000495002.1	3'UTR;3'UTR;3'UTR;5'UTR					chr19:54703231-54715515	6		TRUE		0.200691	1.00401	2.01779	0.0478111	0.971454	-3.81719	0.0301345
chr17	73980144	-	cg07664897	NA	NA	NA	NA	NA	NA		OpenSea	TEN1;TEN1-CDK3	NM_001113324;NR_037709	5'UTR;Body								TEN1;TEN1;RP11-685I11.1;RP11-685I11.1	ENST00000397640.1;ENST00000416485.1;ENST00000567351.1;ENST00000569284.1	5'UTR;5'UTR;5'UTR;5'UTR	TEN1;TEN1;RP11-685I11.1;RP11-685I11.1	ENST00000397640.1;ENST00000416485.1;ENST00000567351.1;ENST00000569284.1	5'UTR;5'UTR;5'UTR;5'UTR					chr17:73979450-73980276	6				0.27431	1.88553	3.54966	0.000729209	0.80737	-1.32696	0.0301373
chr6	7048351	-	cg18211585	NA	NA	NA	NA	NA	NA	chr6:7051496-7052932	N_Shelf																	chr6:7048240-7048570	3						TRUE		0.494849	2.96379	3.44484	0.00101365	0.817599	-1.52597	0.030239
chr13	100004738	-	cg02013168	NA	NA	NA	NA	NA	NA		OpenSea	UBAC2;UBAC2;UBAC2;MIR548AN	NR_026644;NM_001144072;NM_177967;NR_039765	Body;Body;Body;Body								UBAC2	ENST00000460562.1	5'UTR	UBAC2;UBAC2;UBAC2;UBAC2	ENST00000494576.1;ENST00000473194.1;ENST00000460562.1;ENST00000480738.1	5'UTR;5'UTR;5'UTR;5'UTR	chr13:100004600-100004850	3								0.270179	1.83768	3.76223	0.000367792	0.80737	-0.913547	0.0303046
chr13	91837663	+	cg03734609	rs287531	0.203527	NA	NA	NA	NA		OpenSea	LINC00379	NR_047004	Body														chr13:91837565-91837830	3								0.252511	-1.92636	3.38752	0.00121085	0.81798	-1.63336	0.0303345
chr13	99624413	+	cg19252328	NA	NA	NA	NA	NA	NA		OpenSea	DOCK9;DOCK9;DOCK9;DOCK9	NM_015296;NM_001130050;NM_001130049;NM_001130048	Body;Body;Body;Body				TRUE				DOCK9;DOCK9	ENST00000376453.3;ENST00000400220.4	5'UTR;5'UTR	DOCK9;DOCK9;DOCK9	ENST00000376453.3;ENST00000400220.4;ENST00000479769.1	5'UTR;5'UTR;3'UTR	chr13:99624340-99624610	3						TRUE		0.183695	0.542093	2.47541	0.0159671	0.924701	-3.17968	0.0303347
chr12	95374462	+	cg23518633	NA	NA	NA	NA	NA	NA		OpenSea	NDUFA12;NDUFA12	NM_018838;NM_001258338	Body;Body						12:95374407-95374705	Unclassified_Cell_type_specific	NDUFA12	ENST00000550187.1	3'UTR	NDUFA12;NDUFA12;NDUFA12	ENST00000550187.1;ENST00000538372.2;ENST00000551991.1	3'UTR;3'UTR;3'UTR	chr12:95374400-95374650	3								0.287366	1.97161	2.80802	0.00660148	0.88802	-2.65443	0.0303516
chr15	50408016	-	cg23816606	NA	NA	NA	NA	NA	NA		OpenSea	ATP8B4;ATP8B4;ATP8B4	NM_024837;NR_073597;NR_073596	5'UTR;Body;Body								ATP8B4;ATP8B4	ENST00000284509.6;ENST00000559829.1	5'UTR;TSS1500	ATP8B4;ATP8B4;ATP8B4;ATP8B4;ATP8B4;ATP8B4	ENST00000557955.1;ENST00000284509.6;ENST00000558906.1;ENST00000559829.1;ENST00000558829.1;ENST00000560437.1	5'UTR;5'UTR;5'UTR;TSS1500;5'UTR;3'UTR										0.183796	0.538321	2.79274	0.00688519	0.892926	-2.6796	0.0303682
chr3	16006666	-	cg03624438	rs7639184	0.398539	NA	NA	NA	NA		OpenSea							TRUE												chr3:16006038-16006720	3				TRUE		0.701038	3.45801	2.01303	0.0483232	0.971796	-3.82326	0.0303999
chr2	173458560	-	cg24921901	NA	NA	NA	NA	NA	NA		OpenSea	PDK1;PDK1;PDK1;PDK1	NR_103731;NR_103729;NM_001278549;NM_002610	Body;Body;Body;Body						2:173458462-173458730	Unclassified_Cell_type_specific				PDK1	ENST00000466437.1	5'UTR	chr2:173458460-173458815	3								0.199246	0.933495	2.26406	0.0269683	0.946113	-3.48707	0.0304452
chr15	102290915	+	cg05152787	NA	NA	NA	NA	NA	NA	chr15:102292711-102305149	N_Shore											CTD-2611K5.6	ENST00000561463.1	TSS1500	CTD-2611K5.6	ENST00000561463.1	TSS1500								TRUE		0.621068	3.28827	2.35669	0.0215118	0.937737	-3.355	0.0304549
chr10	69597799	+	cg07641033	rs2273772	0.150505	NA	NA	NA	NA		OpenSea	DNAJC12;DNAJC12;DNAJC12;DNAJC12	NM_021800;NM_201262;NM_021800;NM_201262	1stExon;1stExon;5'UTR;5'UTR								DNAJC12;DNAJC12;DNAJC12;DNAJC12;DNAJC12;DNAJC12	ENST00000483798.1;ENST00000339758.6;ENST00000225171.2;ENST00000339758.6;ENST00000225171.2;ENST00000483798.1	1stExon;1stExon;1stExon;5'UTR;5'UTR;3'UTR	DNAJC12;DNAJC12;DNAJC12;DNAJC12;DNAJC12;DNAJC12;DNAJC12;DNAJC12;DNAJC12;DNAJC12	ENST00000483798.1;ENST00000480963.1;ENST00000339758.6;ENST00000225171.2;ENST00000480180.1;ENST00000339758.6;ENST00000225171.2;ENST00000483798.1;ENST00000480963.1;ENST00000480180.1	1stExon;1stExon;1stExon;1stExon;1stExon;5'UTR;5'UTR;3'UTR;3'UTR;3'UTR	chr10:69597645-69598075	3								0.22077	-1.51232	2.24866	0.0279856	0.946986	-3.50862	0.0304715
chr8	55379663	+	cg15427886	NA	NA	NA	NA	NA	NA	chr8:55378928-55380186	Island								8:55541702-55542718	8:55379610-55379760	Unclassified_Cell_type_specific									chr8:55378276-55380745	6	chr8:55365199-55380946	6		TRUE		0.325645	-2.54544	2.69853	0.00889681	0.901151	-2.83266	0.0304878
chr17	80581701	+	cg18517055	NA	NA	NA	NA	NA	NA		OpenSea	WDR45L	NM_019613	Body					17:78174990-78175215			WDR45L	ENST00000571835.1	3'UTR	WDR45L;FOXK2;WDR45L;WDR45L;WDR45L	ENST00000571817.1;ENST00000574694.1;ENST00000573656.1;ENST00000571835.1;ENST00000571767.1	3'UTR;5'UTR;3'UTR;3'UTR;3'UTR	chr17:80581660-80582015	3						TRUE		0.18022	-0.535346	3.05598	0.00327031	0.851685	-2.23274	0.0304886
chr12	130929193	+	cg10577257	rs4635126	0.038491	NA	NA	NA	NA		OpenSea	RIMBP2	NM_015347	Body			RDMR											chr12:130928945-130929335	3						TRUE		0.21271	1.1692	2.0321	0.0462995	0.968899	-3.79887	0.0304938
chr7	91706123	-	cg05258276	NA	NA	NA	NA	NA	NA		OpenSea	AKAP9;AKAP9	NM_005751;NM_147185	Body;Body								AKAP9	ENST00000265737.4	3'UTR	AKAP9	ENST00000265737.4	3'UTR			chr7:91705757-91706191	3	chr7:91705798-91706330	3				0.323043	2.20099	2.50165	0.0149304	0.91986	-3.14003	0.0305299
chr13	79767686	+	cg00678596	NA	NA	NA	NA	NA	NA		OpenSea																	chr13:79767520-79767810	3								0.464509	2.84618	2.63529	0.0105346	0.905609	-2.93327	0.0305311
chr6	6004376	+	cg10028717	NA	NA	NA	NA	NA	NA	chr6:6002471-6005125	Island	NRN1;NRN1;NRN1	NM_016588;NM_001278710;NM_001278711	Body;Body;TSS200			CDMR	TRUE	6:5948390-5949409			NRN1	ENST00000495850.1	TSS1500	NRN1	ENST00000495850.1	TSS1500	chr6:6003445-6005315	3								0.594126	-3.80402	2.15748	0.0347294	0.956481	-3.63375	0.0307235
chr10	50329704	+	cg14683622	rs4838368	0.062272	NA	NA	NA	NA		OpenSea	FAM170B-AS1	NR_038973	TSS200								RP11-507P23.3;RP11-507P23.3;RP11-507P23.3	ENST00000435809.1;ENST00000442525.1;ENST00000443389.1	TSS1500;TSS200;TSS200	RP11-507P23.3;RP11-507P23.3;RP11-507P23.3	ENST00000435809.1;ENST00000442525.1;ENST00000443389.1	TSS1500;TSS200;TSS200										0.301979	2.04948	2.45214	0.01694	0.925437	-3.21457	0.0307258
chr22	21920746	+	cg06795610	NA	NA	NA	NA	NA	NA	chr22:21921936-21922715	N_Shore	UBE2L3;UBE2L3;UBE2L3;UBE2L3;UBE2L3	NM_001256356;NM_003347;NR_028436;NM_001256355;NR_046082	TSS1500;TSS1500;TSS1500;Body;TSS1500								UBE2L3;UBE2L3	ENST00000342192.4;ENST00000545681.1	TSS1500;TSS1500	UBE2L3;UBE2L3;UBE2L3	ENST00000342192.4;ENST00000496722.1;ENST00000545681.1	TSS1500;TSS1500;TSS1500										0.187584	0.590776	2.71159	0.00858909	0.900831	-2.81167	0.0307335
chr2	176957842	+	cg04415176	NA	NA	NA	NA	NA	NA	chr2:176957054-176958279	Island	HOXD13	NM_000523	1stExon	high-CpG:176666077-176666094				2:176665278-176666907	2:176956651-176958241	Unclassified_Cell_type_specific	HOXD13	ENST00000392539.3	1stExon	HOXD13	ENST00000392539.3	1stExon	chr2:176957100-176958355	3						TRUE		0.529578	-3.55144	3.57698	0.00066862	0.80737	-1.27455	0.0310339
chr3	99824269	-	cg08857713	NA	NA	NA	NA	NA	NA		OpenSea	C3orf26;FILIP1L;FILIP1L	NM_032359;NM_182909;NM_001042459	Body;5'UTR;5'UTR				TRUE				FILIP1L	ENST00000354552.3	5'UTR	FILIP1L;FILIP1L;C3orf26	ENST00000468533.1;ENST00000354552.3;ENST00000463526.1	3'UTR;5'UTR;5'UTR	chr3:99823880-99824710	3						TRUE		0.226604	1.31302	2.1407	0.0361154	0.958018	-3.65634	0.0310375
chr2	102357220	-	cg21854538	NA	NA	NA	NA	NA	NA		OpenSea	MAP4K4;MAP4K4;MAP4K4;MAP4K4;MAP4K4	NM_145687;NM_145686;NM_001242559;NM_004834;NM_001242560	Body;Body;Body;Body;Body														chr2:102357045-102357475	3								0.197252	-0.992758	2.83986	0.00604447	0.88191	-2.60165	0.0310892
chr6	39192009	+	cg05255811	NA	NA	NA	NA	NA	NA		OpenSea	KCNK5	NM_003740	Body														chr6:39191885-39192150	3						TRUE	TRUE	0.185725	-0.627015	2.41938	0.0183999	0.930057	-3.26325	0.0310958
chr14	69611663	+	cg04108816	rs1275415	0.315134	NA	NA	NA	NA		OpenSea	DCAF5;DCAF5;DCAF5;DCAF5	NM_001284206;NM_003861;NM_001284208;NM_001284207	Body;Body;Body;5'UTR								Y_RNA;DCAF5;DCAF5	ENST00000384041.1;ENST00000554215.1;ENST00000556847.1	TSS1500;5'UTR;5'UTR	Y_RNA;DCAF5;DCAF5;DCAF5;DCAF5;DCAF5	ENST00000384041.1;ENST00000556111.1;ENST00000553943.1;ENST00000554215.1;ENST00000556847.1;ENST00000554681.1	TSS1500;5'UTR;3'UTR;5'UTR;5'UTR;5'UTR										0.374035	2.44054	2.67914	0.00937227	0.902516	-2.86369	0.0311048
chr6	44891210	+	cg15597171	NA	NA	NA	NA	NA	NA		OpenSea	SUPT3H;SUPT3H;SUPT3H	NM_001261823;NM_181356;NM_003599	Body;Body;Body		chr6:44891116-44891116														chr6:44891032-44891410	4						0.299133	2.00146	2.41168	0.0187591	0.931419	-3.27462	0.0311074
chr14	76190277	-	cg26901467	NA	NA	NA	NA	NA	NA		OpenSea	TTLL5	NM_015072	Body								TTLL5;TTLL5	ENST00000555422.1;ENST00000286653.5	5'UTR;5'UTR	TTLL5;TTLL5;TTLL5;TTLL5	ENST00000555422.1;ENST00000554935.1;ENST00000554148.1;ENST00000286653.5	5'UTR;5'UTR;5'UTR;5'UTR	chr14:76190080-76190350	3								0.180026	0.047257	2.258	0.0273649	0.946986	-3.49557	0.0311156
chr1	8762366	+	cg00777737	rs141182775	0.0124	NA	NA	NA	NA	chr1:8763005-8763549	N_Shore	RERE;RERE	NM_001042681;NM_012102	5'UTR;5'UTR								RERE;RERE;RERE	ENST00000480342.1;ENST00000337907.3;ENST00000400908.2	3'UTR;5'UTR;5'UTR	RERE;RERE;RERE;RERE	ENST00000468247.1;ENST00000480342.1;ENST00000337907.3;ENST00000400908.2	3'UTR;3'UTR;5'UTR;5'UTR	chr1:8762060-8762590	3								0.184153	-0.535539	2.02515	0.0470292	0.970442	-3.80779	0.0311593
chr8	36739114	+	cg07147520	NA	NA	NA	NA	NA	NA		OpenSea	KCNU1	NM_001031836	Body														chr8:36739085-36739330	3								0.469547	2.82148	2.41186	0.0187507	0.931419	-3.27435	0.0312382
chr6	47011312	+	cg10276433	NA	NA	NA	NA	NA	NA		OpenSea	GPR110;GPR110	NM_025048;NM_153840	TSS1500;TSS1500								GPR110;GPR110;GPR110	ENST00000371243.2;ENST00000371252.3;ENST00000371253.2	TSS1500;TSS1500;TSS1500	GPR110;GPR110;GPR110;GPR110;GPR110;GPR110;GPR110	ENST00000419892.2;ENST00000491283.1;ENST00000474800.1;ENST00000371243.2;ENST00000371252.3;ENST00000471487.1;ENST00000371253.2	TSS1500;TSS1500;TSS1500;TSS1500;TSS1500;TSS1500;TSS1500								TRUE		0.257164	-1.89374	3.20651	0.00209849	0.824287	-1.96536	0.0313069
chr4	76419913	+	cg13431998	NA	NA	NA	NA	NA	NA		OpenSea	RCHY1;RCHY1;RCHY1;RCHY1;RCHY1;RCHY1;RCHY1;RCHY1;RCHY1;RCHY1;RCHY1	NM_001278539;NR_103725;NR_103724;NR_103723;NR_037914;NR_037913;NM_015436;NM_001009922;NM_001278537;NM_001278536;NM_001278538	5'UTR;Body;Body;Body;Body;Body;Body;Body;Body;Body;Body								RCHY1	ENST00000514021.1	3'UTR	RCHY1;RCHY1;RCHY1;RCHY1;RCHY1	ENST00000512567.1;ENST00000505514.1;ENST00000513083.1;ENST00000514021.1;ENST00000514589.1	TSS1500;3'UTR;3'UTR;3'UTR;3'UTR	chr4:76419820-76420075	3								0.186308	-0.570754	2.62433	0.0108448	0.908174	-2.95053	0.031406
chr6	79523233	+	cg12146009	NA	NA	NA	NA	NA	NA		OpenSea											RP11-173D14.3	ENST00000430931.1	TSS1500	RP11-173D14.3	ENST00000430931.1	TSS1500										0.742357	3.47944	2.07336	0.0421707	0.964062	-3.74545	0.0314126
chr11	33880362	+	cg25437531	NA	NA	NA	NA	NA	NA		OpenSea	LMO2;LMO2;LMO2	NM_005574;NM_001142316;NM_001142315	3'UTR;3'UTR;3'UTR								LMO2	ENST00000395833.3	3'UTR	LMO2;LMO2;LMO2	ENST00000395833.3;ENST00000411482.1;ENST00000464025.1	3'UTR;3'UTR;3'UTR	chr11:33880260-33880470	3						TRUE		0.183865	0.247511	2.02759	0.0467716	0.969282	-3.80465	0.0314142
chr6	153018721	-	cg02830467	NA	NA	NA	NA	NA	NA		OpenSea	MYCT1	NM_025107	TSS1500								MYCT1;MYCT1	ENST00000367245.5;ENST00000529453.1	TSS1500;TSS1500	MYCT1;MYCT1;MYCT1	ENST00000367245.5;ENST00000529453.1;ENST00000532295.1	TSS1500;TSS1500;TSS1500					chr6:153018238-153023752	6	TRUE	TRUE		0.185976	0.331139	2.41202	0.0187432	0.931419	-3.27412	0.0315305
chr8	94892613	-	cg10558233	NA	NA	NA	NA	NA	NA		OpenSea					chr8:94892570-94892570		TRUE				PDP1	ENST00000523021.1	5'UTR	PDP1	ENST00000523021.1	5'UTR	chr8:94892425-94892830	3						TRUE		0.252192	1.5638	3.04858	0.00334134	0.854089	-2.24567	0.0315713
chr3	9596849	+	cg23223755	NA	NA	NA	NA	NA	NA	chr3:9595185-9595533	S_Shore	LHFPL4	NM_198560	TSS1500								LHFPL4	ENST00000287585.6	TSS1500	LHFPL4;LHFPL4	ENST00000498277.1;ENST00000287585.6	TSS1500;TSS1500								TRUE		0.372097	2.3989	2.02402	0.0471486	0.97071	-3.80923	0.0316052
chr17	63016643	-	cg27478058	NA	NA	NA	NA	NA	NA		OpenSea	GNA13;GNA13	NM_001282425;NM_006572	Body;Body														chr17:63016420-63016735	3								0.187527	-0.566876	3.54592	0.000737913	0.808293	-1.33413	0.0316274
chr8	28961315	+	cg07023317	NA	NA	NA	NA	NA	NA		OpenSea	KIF13B	NM_015254	Body					8:29017225-29017299									chr8:28961145-28961395	3						TRUE		0.182745	-0.138419	2.83302	0.00616021	0.884683	-2.61301	0.0316482
chr15	42803176	-	cg09985492	NA	NA	NA	NA	NA	NA		OpenSea	SNAP23;SNAP23	NM_130798;NM_003825	5'UTR;5'UTR				TRUE				SNAP23;SNAP23;SNAP23;SNAP23;SNAP23	ENST00000397138.1;ENST00000249647.3;ENST00000564153.1;ENST00000349777.1;ENST00000567094.1	TSS1500;5'UTR;5'UTR;5'UTR;5'UTR	SNAP23;SNAP23;SNAP23;SNAP23;SNAP23;SNAP23;SNAP23;SNAP23;SNAP23;SNAP23;SNAP23;SNAP23;SNAP23;SNAP23;SNAP23;SNAP23	ENST00000568514.1;ENST00000397138.1;ENST00000568745.1;ENST00000561526.1;ENST00000568227.1;ENST00000568451.1;ENST00000563765.1;ENST00000249647.3;ENST00000564153.1;ENST00000349777.1;ENST00000567094.1;ENST00000568331.1;ENST00000566327.1;ENST00000563451.1;ENST00000566035.1;ENST00000568859.1	TSS1500;TSS1500;5'UTR;5'UTR;5'UTR;5'UTR;5'UTR;5'UTR;5'UTR;5'UTR;5'UTR;5'UTR;5'UTR;5'UTR;5'UTR;5'UTR	chr15:42802945-42803535	3								0.197692	-0.905043	2.31543	0.0238076	0.939975	-3.41434	0.0317066
chr6	133056004	+	cg03307769	NA	NA	NA	NA	NA	NA		OpenSea	VNN3;VNN3	NM_001291703;NM_001291702	TSS200;TSS200				TRUE				VNN3;VNN3;VNN3	ENST00000414302.2;ENST00000425515.1;ENST00000367927.4	TSS200;TSS200;TSS200	VNN3;VNN3;VNN3;VNN3;VNN3	ENST00000544102.1;ENST00000427187.2;ENST00000448644.1;ENST00000425515.1;ENST00000367927.4	TSS1500;TSS200;TSS200;TSS200;TSS200	chr6:133055905-133056135	3								0.247712	-1.74768	2.97495	0.00413044	0.857822	-2.37319	0.0317546
chr3	149271990	+	cg08452338	rs75169342	0.017376	NA	NA	NA	NA		OpenSea	WWTR1;WWTR1;WWTR1	NM_015472;NM_001168278;NM_001168280	Body;Body;Body				TRUE										chr3:149271940-149272310	3						TRUE		0.374822	2.40103	2.46695	0.0163147	0.925255	-3.19239	0.0317821
chr22	47338365	-	cg09235147	NA	NA	NA	NA	NA	NA		OpenSea	TBC1D22A;TBC1D22A;TBC1D22A;TBC1D22A;TBC1D22A	NM_001284304;NM_001284305;NM_001284303;NM_014346;NR_104292	Body;Body;Body;Body;Body											TBC1D22A;TBC1D22A	ENST00000394449.2;ENST00000441162.1	3'UTR;3'UTR	chr22:47338240-47338655	3								0.207927	-1.11726	2.76043	0.00752247	0.897321	-2.73252	0.0319196
chr8	120366470	+	cg23270344	NA	NA	NA	NA	NA	NA		OpenSea									8:120366419-120366675	Unclassified_Cell_type_specific							chr8:120366360-120366615	3								0.186487	0.188788	2.39485	0.0195663	0.934091	-3.29938	0.0319982
chr6	130538136	+	cg23596073	NA	NA	NA	NA	NA	NA		OpenSea	SAMD3;SAMD3;SAMD3	NM_001017373;NM_001277185;NM_001258275	5'UTR;TSS1500;5'UTR								SAMD3;SAMD3;SAMD3;SAMD3;SAMD3;SAMD3	ENST00000437477.2;ENST00000439090.2;ENST00000532763.1;ENST00000533296.1;ENST00000457563.2;ENST00000368134.2	5'UTR;5'UTR;TSS1500;TSS1500;TSS1500;5'UTR	SAMD3;SAMD3;SAMD3;SAMD3;SAMD3;SAMD3;SAMD3;SAMD3	ENST00000437477.2;ENST00000439090.2;ENST00000532763.1;ENST00000533296.1;ENST00000457563.2;ENST00000532309.1;ENST00000531544.1;ENST00000368134.2	5'UTR;5'UTR;TSS1500;TSS1500;TSS1500;TSS1500;TSS1500;5'UTR										0.382989	2.42646	2.65123	0.0100976	0.904844	-2.90807	0.0320035
chr12	99289904	+	cg10378741	NA	NA	NA	NA	NA	NA	chr12:99288222-99289374	S_Shore	ANKS1B;ANKS1B;ANKS1B;ANKS1B;ANKS1B;ANKS1B;ANKS1B;ANKS1B;ANKS1B;ANKS1B;ANKS1B;ANKS1B	NM_001204065;NM_001204081;NM_001204080;NM_001204079;NM_020140;NM_181670;NM_001204069;NM_001204070;NM_001204066;NM_001204067;NM_001204068;NM_152788	TSS1500;TSS1500;TSS1500;TSS1500;Body;Body;Body;Body;Body;Body;Body;Body								ANKS1B;ANKS1B	ENST00000341752.6;ENST00000333732.7	TSS1500;TSS1500	ANKS1B;ANKS1B;ANKS1B;ANKS1B;ANKS1B;ANKS1B;ANKS1B;ANKS1B;ANKS1B	ENST00000341752.6;ENST00000549797.1;ENST00000551830.1;ENST00000333732.7;ENST00000552769.1;ENST00000552407.1;ENST00000548447.1;ENST00000552748.1;ENST00000546364.1	TSS1500;TSS1500;TSS1500;TSS1500;TSS1500;TSS1500;TSS1500;TSS1500;TSS1500										0.248463	1.46001	2.68577	0.00920727	0.901707	-2.85311	0.0322946
chr3	3166156	-	cg00461584	NA	NA	NA	NA	NA	NA	chr3:3168324-3169231	N_Shelf														IL5RA	ENST00000445701.1	5'UTR										0.19772	-0.798789	3.5545	0.000718116	0.80737	-1.3177	0.0323122
chr16	84603334	-	cg05039282	NA	NA	NA	NA	NA	NA		OpenSea	COTL1	NM_021149	Body								COTL1	ENST00000567278.1	3'UTR	COTL1;COTL1;COTL1	ENST00000568498.1;ENST00000567278.1;ENST00000561707.1	1stExon;3'UTR;3'UTR	chr16:84603240-84603555	3								0.192395	-0.597611	2.47643	0.0159257	0.924701	-3.17815	0.0323417
chr10	62404481	+	cg09310194	NA	NA	NA	NA	NA	NA		OpenSea	ANK3	NM_001204403	Body								ANK3	ENST00000510382.1	3'UTR	ANK3	ENST00000510382.1	3'UTR	chr10:62404300-62404550	3								0.363153	2.30339	2.3164	0.0237514	0.939975	-3.41296	0.0323871
chr19	30458796	-	cg14669114	rs76879476	0.011729	NA	NA	NA	NA		OpenSea	URI1;URI1;URI1	NM_001252641;NR_045557;NM_003796	Body;Body;Body								URI1	ENST00000392271.1	5'UTR	URI1;URI1;URI1	ENST00000570564.1;ENST00000574233.1;ENST00000392271.1	5'UTR;5'UTR;5'UTR	chr19:30458480-30458930	3								0.233339	-1.49729	3.52603	0.0007858	0.810741	-1.37212	0.0324192
chr7	87166531	-	cg20182068	NA	NA	NA	NA	NA	NA		OpenSea	ABCB1	NM_000927	Body											ABCB1;ABCB1	ENST00000496821.1;ENST00000415096.1	TSS200;3'UTR										0.70913	3.36394	2.75766	0.00757959	0.897321	-2.73703	0.0324497
chr6	144640598	-	cg11997280	rs9484866	0.05449	NA	NA	NA	NA		OpenSea	UTRN	NM_007124	Body								RP1-91J24.3	ENST00000431309.1	3'UTR	RP1-91J24.3	ENST00000431309.1	3'UTR	chr6:144640345-144640635	3								0.204978	-0.974464	2.71402	0.00853284	0.900831	-2.80775	0.0324537
chr11	504918	+	cg01704474	NA	NA	NA	NA	NA	NA	chr11:506353-508009	N_Shore	RNH1;RNH1;RNH1;RNH1;RNH1;RNH1;RNH1;RNH1	NM_203384;NM_203385;NM_203387;NM_203388;NM_203383;NM_203389;NM_002939;NM_203386	5'UTR;5'UTR;5'UTR;5'UTR;5'UTR;5'UTR;5'UTR;5'UTR	low-CpG:494911-494939				11:494190-494969			RNH1;RNH1;RNH1;RNH1;RNH1;RNH1;RNH1;RNH1	ENST00000438658.2;ENST00000397615.2;ENST00000397614.1;ENST00000533410.1;ENST00000354420.2;ENST00000397604.3;ENST00000356187.5;ENST00000534797.1	5'UTR;5'UTR;5'UTR;5'UTR;5'UTR;5'UTR;5'UTR;TSS1500	RNH1;RNH1;RNH1;RNH1;RNH1;RNH1;RNH1;RNH1;RNH1;RNH1;RNH1;RNH1;RNH1;RNH1;RNH1;RNH1;RNH1;RNH1;RNH1;RNH1;RNH1;RNH1;RNH1	ENST00000525522.1;ENST00000524780.1;ENST00000528713.1;ENST00000526013.1;ENST00000532055.1;ENST00000531540.1;ENST00000529306.1;ENST00000438658.2;ENST00000527485.1;ENST00000397615.2;ENST00000397614.1;ENST00000533410.1;ENST00000354420.2;ENST00000524464.1;ENST00000397604.3;ENST00000525701.1;ENST00000531149.1;ENST00000529115.1;ENST00000356187.5;ENST00000526295.1;ENST00000534797.1;ENST00000529368.1;ENS…	3'UTR;3'UTR;3'UTR;3'UTR;5'UTR;5'UTR;5'UTR;5'UTR;5'UTR;5'UTR;5'UTR;5'UTR;5'UTR;5'UTR;5'UTR;5'UTR;5'UTR;5'UTR;5'UTR;3'UTR;TSS1500;TSS1500;1stExon	chr11:502785-505130	3						TRUE		0.192086	-0.53431	2.07111	0.0423869	0.964339	-3.74837	0.0325185
chr9	112887903	-	cg21171115	NA	NA	NA	NA	NA	NA		OpenSea	AKAP2;PALM2-AKAP2;PALM2-AKAP2;AKAP2	NM_001004065;NM_147150;NM_007203;NM_001136562	Body;Body;Body;5'UTR				TRUE				AKAP2	ENST00000259318.7	5'UTR	AKAP2	ENST00000259318.7	5'UTR	chr9:112887460-112887935	3						TRUE		0.343696	2.18584	2.95052	0.00442839	0.860015	-2.41504	0.0325565
chr1	23343326	-	cg24509885	NA	NA	NA	NA	NA	NA	chr1:23345814-23346677	N_Shelf	C1orf234	NM_001242521	TSS1500								RP4-805N21.1	ENST00000566855.1	TSS1500	RP4-805N21.1	ENST00000566855.1	TSS1500										0.190843	0.257303	2.9385	0.00458227	0.862519	-2.43555	0.0325699
chr7	94537716	-	cg00730266	NA	NA	NA	NA	NA	NA	chr7:94536849-94537477	S_Shore	PPP1R9A;PPP1R9A;PPP1R9A;PPP1R9A;PPP1R9A	NM_001166161;NM_001166160;NM_001166163;NM_001166162;NM_017650	TSS1500;5'UTR;TSS1500;TSS1500;5'UTR			DMR		7:94375652-94375917			PPP1R9A;PPP1R9A;PPP1R9A;PPP1R9A;PPP1R9A	ENST00000433360.1;ENST00000424654.1;ENST00000433881.1;ENST00000433881.1;ENST00000456331.2	5'UTR;5'UTR;1stExon;5'UTR;TSS1500	PPP1R9A;PPP1R9A;PPP1R9A;PPP1R9A;PPP1R9A;PPP1R9A;PPP1R9A	ENST00000413325.1;ENST00000433360.1;ENST00000424654.1;ENST00000422324.1;ENST00000433881.1;ENST00000433881.1;ENST00000289495.5	5'UTR;5'UTR;5'UTR;5'UTR;1stExon;5'UTR;TSS1500	chr7:94536420-94538555	3						TRUE		0.433509	-3.03725	2.65212	0.0100737	0.904844	-2.90666	0.0326842
chr10	71929497	-	cg19105362	NA	NA	NA	NA	NA	NA	chr10:71930007-71930587	N_Shore	SAR1A;SAR1A	NM_020150;NM_001142648	5'UTR;5'UTR					10:71599481-71599563	10:71928798-71929633	Promoter_Associated_Cell_type_specific	SAR1A;SAR1A;SAR1A;SAR1A	ENST00000395026.2;ENST00000458634.2;ENST00000373239.1;ENST00000373242.1	5'UTR;5'UTR;5'UTR;5'UTR	SAR1A;SAR1A;SAR1A;SAR1A	ENST00000395026.2;ENST00000458634.2;ENST00000373239.1;ENST00000373242.1	5'UTR;5'UTR;5'UTR;5'UTR	chr10:71929345-71930175	3						TRUE		0.421808	-2.97836	2.05023	0.0444438	0.966741	-3.7755	0.0326843
chr6	157207809	-	cg01745465	rs9383816	0.16066	NA	NA	NA	NA		OpenSea	ARID1B;ARID1B	NM_020732;NM_017519	Body;Body								ARID1B;ARID1B	ENST00000354354.3;ENST00000535255.1	5'UTR;5'UTR	ARID1B;ARID1B	ENST00000354354.3;ENST00000535255.1	5'UTR;5'UTR	chr6:157207565-157207875	3								0.188896	-0.18596	2.43556	0.0176654	0.926819	-3.23927	0.0326886
chr10	76602391	-	cg14111928	NA	NA	NA	NA	NA	NA		OpenSea	MYST4	NM_012330	5'UTR				TRUE		10:76602199-76602397	Unclassified_Cell_type_specific	KAT6B;KAT6B;KAT6B;KAT6B;KAT6B	ENST00000372711.1;ENST00000372725.1;ENST00000372724.1;ENST00000287239.4;ENST00000372714.1	5'UTR;5'UTR;5'UTR;5'UTR;5'UTR	KAT6B;KAT6B;KAT6B;KAT6B;KAT6B	ENST00000372711.1;ENST00000372725.1;ENST00000372724.1;ENST00000287239.4;ENST00000372714.1	5'UTR;5'UTR;5'UTR;5'UTR;5'UTR	chr10:76602120-76602555	3						TRUE		0.196585	-0.674111	3.28861	0.00163883	0.821232	-1.81615	0.0327329
chr3	12596831	+	cg00567588	rs2596822	0.479254	NA	NA	NA	NA	chr3:12598391-12599051	N_Shore											MKRN2-AS1	ENST00000567514.1	3'UTR	MKRN2-AS1;MKRN2-AS1	ENST00000447550.1;ENST00000567514.1	3'UTR;3'UTR					chr3:12596684-12600115	6				0.466128	2.72079	2.22771	0.0294238	0.947708	-3.53775	0.0327668
chr12	40624118	-	cg14382428	NA	NA	NA	NA	NA	NA		OpenSea	LRRK2	NM_198578	Body											LRRK2	ENST00000474202.1	5'UTR			chr12:40623650-40624445	4						0.189708	0.0216841	3.2526	0.00182735	0.822424	-1.88188	0.0328085
chr12	62661420	-	cg25844265	NA	NA	NA	NA	NA	NA		OpenSea	USP15;USP15;USP15	NM_001252079;NM_006313;NM_001252078	Body;Body;Body								USP15	ENST00000550632.1	5'UTR	FAM19A2;USP15;USP15;USP15;USP15;USP15	ENST00000550396.1;ENST00000550632.1;ENST00000548524.1;ENST00000546718.1;ENST00000551206.1;ENST00000537297.2	3'UTR;5'UTR;5'UTR;5'UTR;5'UTR;5'UTR	chr12:62661420-62661890	3								0.240508	-1.54569	2.66839	0.00964598	0.904216	-2.88083	0.0329504
chr10	25146646	-	cg21354581	NA	NA	NA	NA	NA	NA		OpenSea	PRTFDC1	NM_020200	Body				TRUE																	TRUE		0.465381	2.70322	2.47582	0.0159504	0.924701	-3.17906	0.0330282
chr3	189750618	-	cg09715793	rs79363709	0.02172	NA	NA	NA	NA		OpenSea	LEPREL1;LEPREL1	NM_001134418;NM_018192	5'UTR;Body				TRUE				LEPREL1	ENST00000427335.2	5'UTR	LEPREL1;LEPREL1;LEPREL1	ENST00000444866.1;ENST00000426003.1;ENST00000427335.2	5'UTR;5'UTR;5'UTR					chr3:189750564-189751158	6		TRUE		0.38896	2.39085	2.07795	0.0417317	0.963815	-3.73945	0.0330335
chr12	41301354	-	cg08123341	rs11178982	0.471509	NA	NA	NA	NA		OpenSea	CNTN1;CNTN1;CNTN1;CNTN1	NM_175038;NM_001843;NM_001256063;NM_001256064	TSS1500;5'UTR;5'UTR;5'UTR								CNTN1;CNTN1;CNTN1;CNTN1;CNTN1	ENST00000360099.3;ENST00000348761.2;ENST00000547702.1;ENST00000551295.1;ENST00000547849.1	TSS1500;TSS1500;5'UTR;5'UTR;5'UTR	CNTN1;CNTN1;CNTN1;CNTN1;CNTN1;CNTN1;CNTN1;CNTN1;CNTN1	ENST00000360099.3;ENST00000348761.2;ENST00000547702.1;ENST00000551424.1;ENST00000551295.1;ENST00000548005.1;ENST00000552248.1;ENST00000547849.1;ENST00000552913.1	TSS1500;TSS1500;5'UTR;5'UTR;5'UTR;5'UTR;5'UTR;5'UTR;5'UTR			chr12:41300786-41301427	6	chr12:41300761-41301506	4				0.192424	-0.339664	2.2254	0.0295862	0.947708	-3.54094	0.0330962
chr1	185403197	-	cg13571698	rs6701364	0.323319	NA	NA	NA	NA		OpenSea											U7	ENST00000516598.1	TSS200	U7	ENST00000516598.1	TSS200										0.195957	-0.556618	2.30527	0.0244052	0.940731	-3.42883	0.0331014
chr8	18744721	+	cg14408900	NA	NA	NA	NA	NA	NA		OpenSea	PSD3	NM_015310	Body				TRUE				PSD3	ENST00000523619.1	TSS200	PSD3	ENST00000523619.1	TSS200	chr8:18744480-18744750	3								0.202999	0.599252	3.08673	0.00299003	0.843464	-2.17879	0.0331698
chr16	14256552	-	cg09216046	NA	NA	NA	NA	NA	NA		OpenSea	MKL2;MKL2	NM_014048;NM_001308142	Body;Body											MKL2	ENST00000575768.1	5'UTR										0.240923	-1.53012	3.1264	0.00266161	0.843412	-2.10869	0.0331718
chr10	60024634	+	cg20442379	NA	NA	NA	NA	NA	NA	chr10:60027007-60029241	N_Shelf	IPMK	NM_152230	Body														chr10:60024580-60024830	3						TRUE		0.244156	-1.57021	3.5198	0.000801387	0.811198	-1.38399	0.0332088
chr3	24145718	-	cg03578013	NA	NA	NA	NA	NA	NA		OpenSea	LOC152024	NR_026834	TSS1500								AC098971.2	ENST00000436123.1	TSS1500	AC098971.2;AC098971.2;AC098971.2	ENST00000436123.1;ENST00000432505.1;ENST00000428244.1	TSS1500;TSS1500;TSS1500								TRUE		0.587567	3.05475	2.12594	0.0373728	0.959608	-3.67606	0.0332706
chr9	27548388	-	cg17366028	NA	NA	NA	NA	NA	NA		OpenSea	C9orf72;C9orf72	NM_018325;NM_001256054	Body;Body								C9orf72	ENST00000488117.1	3'UTR	C9orf72	ENST00000488117.1	3'UTR	chr9:27548220-27548510	3								0.19639	0.322531	2.56035	0.012828	0.915887	-3.05021	0.0333062
chr5	14664487	+	cg15220253	NA	NA	NA	NA	NA	NA	chr5:14664247-14664989	Island	FAM105B	NM_138348	TSS1500					5:14717265-14718252	5:14664454-14664935	Promoter_Associated	CTD-2165H16.4;CTD-2165H16.4;CTD-2165H16.4;FAM105B	ENST00000564167.1;ENST00000563101.1;ENST00000567048.1;ENST00000284274.4	TSS200;1stExon;3'UTR;TSS1500	CTD-2165H16.4;CTD-2165H16.4;CTD-2165H16.4;FAM105B;FAM105B;FAM105B	ENST00000564167.1;ENST00000563101.1;ENST00000567048.1;ENST00000503023.1;ENST00000507335.1;ENST00000284274.4	TSS200;1stExon;3'UTR;TSS1500;TSS1500;TSS1500	chr5:14664185-14664835	3						TRUE		0.755445	-4.15989	2.20838	0.0308076	0.948151	-3.56442	0.0333119
chr21	38290190	+	cg21008693	rs16994586	0.070885	NA	NA	NA	NA		OpenSea	HLCS;HLCS;HLCS	NM_000411;NM_001242785;NM_001242784	Body;Body;Body				TRUE		21:38289419-38290568	Unclassified_Cell_type_specific	HLCS	ENST00000482273.1	3'UTR	HLCS	ENST00000482273.1	3'UTR			chr21:38289694-38290287	6	chr21:38289574-38290453	6				0.302877	1.86805	3.58723	0.000647153	0.80737	-1.25483	0.033321
chr1	246271438	+	cg14551152	NA	NA	NA	NA	NA	NA		OpenSea	SMYD3;SMYD3	NM_022743;NM_001167740	Body;Body				TRUE				RP11-36N20.1	ENST00000443763.1	TSS1500	RP11-36N20.1;SMYD3;SMYD3;SMYD3	ENST00000443763.1;ENST00000391836.2;ENST00000492487.1;ENST00000462422.1	TSS1500;5'UTR;3'UTR;3'UTR	chr1:246271360-246271615	3								0.196685	-0.524323	2.21776	0.0301293	0.947708	-3.5515	0.0333387
chr20	43645039	-	cg14862307	NA	NA	NA	NA	NA	NA		OpenSea	STK4	NM_006282	Body														chr20:43644705-43645310	3								0.369931	2.27671	2.43282	0.0177881	0.927989	-3.24334	0.0333638
chr2	135685009	-	cg19168673	NA	NA	NA	NA	NA	NA		OpenSea	CCNT2;CCNT2;CCNT2	NR_037649;NM_001241;NM_058241	Body;Body;Body								CCNT2	ENST00000537343.1	5'UTR	CCNT2;CCNT2;CCNT2	ENST00000446247.1;ENST00000537343.1;ENST00000475094.1	5'UTR;5'UTR;5'UTR	chr2:135684840-135685130	3								0.459927	2.66028	2.83549	0.00611818	0.884683	-2.60891	0.0334384
chr3	81541482	+	cg14583414	NA	NA	NA	NA	NA	NA		OpenSea	GBE1	NM_000158	Body		chr3:81541330-81541330																					0.207169	-0.858136	2.16087	0.0344556	0.955185	-3.62918	0.0335407
chr3	179399839	-	cg19060557	NA	NA	NA	NA	NA	NA		OpenSea	USP13	NM_003940	Body								USP13	ENST00000482333.1	5'UTR	USP13	ENST00000482333.1	5'UTR	chr3:179399760-179399990	3								0.236464	1.19002	2.10529	0.0391976	0.961286	-3.70348	0.0335769
chr11	27445520	+	cg07263446	NA	NA	NA	NA	NA	NA		OpenSea	LGR4	NM_018490	Body																chr11:27444530-27446538	6	chr11:27444314-27445745	6				0.328045	2.02069	3.28288	0.00166755	0.822059	-1.82664	0.0336134
chr6	86259651	+	cg15482621	NA	NA	NA	NA	NA	NA		OpenSea	SNX14;SNX14;SNX14;SNX14	NM_001304479;NM_020468;NM_001297614;NM_153816	Body;Body;Body;Body								SNX14;SNX14	ENST00000508980.1;ENST00000369628.2	3'UTR;5'UTR	SNX14;SNX14;SNX14;SNX14;SNX14	ENST00000504191.1;ENST00000513869.1;ENST00000508980.1;ENST00000503491.1;ENST00000369628.2	TSS200;3'UTR;3'UTR;3'UTR;5'UTR										0.362409	2.22115	2.78273	0.00707715	0.892926	-2.69604	0.0336195
chr16	28169559	+	cg00237714	NA	NA	NA	NA	NA	NA		OpenSea	XPO6;XPO6	NM_001270940;NM_015171	Body;Body		chr16:28169506-28169506									XPO6;XPO6	ENST00000569973.1;ENST00000573645.1	3'UTR;3'UTR										0.198647	0.285929	3.55682	0.000712847	0.80737	-1.31325	0.0338039
chr2	158050828	-	cg25252147	rs16841383	0.023341	NA	NA	NA	NA		OpenSea							TRUE		2:158050669-158051003	Unclassified_Cell_type_specific							chr2:158050660-158050915	3								0.386369	-2.71663	2.48172	0.0157119	0.923972	-3.17017	0.0338242
chr15	34881847	+	cg19775417	NA	NA	NA	NA	NA	NA		OpenSea									15:34881804-34881953	Unclassified_Cell_type_specific	GOLGA8A	ENST00000543376.1	TSS1500	GOLGA8A	ENST00000543376.1	TSS1500										0.278172	1.62733	2.22366	0.0297088	0.947708	-3.54334	0.033848
chr2	58246324	+	cg01473123	NA	NA	NA	NA	NA	NA		OpenSea	VRK2;VRK2	NM_001288838;NM_001288837	5'UTR;5'UTR								VRK2;VRK2	ENST00000435505.2;ENST00000478687.1	5'UTR;5'UTR	VRK2;VRK2;VRK2	ENST00000435505.2;ENST00000478687.1;ENST00000463222.1	5'UTR;5'UTR;5'UTR	chr2:58246280-58246715	3								0.517543	2.82858	2.32393	0.0233178	0.939094	-3.40219	0.0338671
chr4	141349279	+	cg19657502	NA	NA	NA	NA	NA	NA	chr4:141348042-141348957	S_Shore	CLGN;CLGN	NM_001130675;NM_004362	TSS1500;TSS1500						4:141347845-141349294	Promoter_Associated	CLGN;CLGN;CLGN;CLGN	ENST00000537281.1;ENST00000545667.1;ENST00000414773.1;ENST00000325617.5	TSS1500;TSS1500;TSS1500;TSS200	CLGN;CLGN;CLGN;CLGN;CLGN	ENST00000537281.1;ENST00000509477.1;ENST00000545667.1;ENST00000414773.1;ENST00000325617.5	TSS1500;TSS1500;TSS1500;TSS1500;TSS200	chr4:141349260-141349495	3								0.258703	1.43256	2.93396	0.00464166	0.863983	-2.44328	0.0338843
chr5	134409639	-	cg06419300	NA	NA	NA	NA	NA	NA		OpenSea	C5orf66	NM_001277348	5'UTR								CTC-203F4.1;CTC-349C3.1;CTC-349C3.1	ENST00000432382.3;ENST00000507641.1;ENST00000505828.1	5'UTR;5'UTR;5'UTR	CTC-203F4.1;CTC-349C3.1;CTC-349C3.1	ENST00000432382.3;ENST00000507641.1;ENST00000505828.1	5'UTR;5'UTR;5'UTR	chr5:134409540-134409775	3								0.21616	-1.01618	2.44842	0.0171003	0.925437	-3.22012	0.0339679
chr16	8994154	+	cg20965748	rs4985061	0.446217	NA	NA	NA	NA		OpenSea	USP7;USP7;USP7	NM_001286458;NM_001286457;NM_003470	Body;Body;Body											USP7;USP7;USP7;USP7;USP7;USP7	ENST00000567692.1;ENST00000566131.1;ENST00000562051.1;ENST00000563961.1;ENST00000565455.1;ENST00000569448.1	3'UTR;3'UTR;TSS200;3'UTR;3'UTR;3'UTR					chr16:8993511-8994574	6				0.20345	-0.647279	2.13161	0.0368857	0.958928	-3.6685	0.0340117
chr3	105405658	+	cg08526006	NA	NA	NA	NA	NA	NA		OpenSea	CBLB	NM_170662	Body						3:105405130-105405690	Unclassified_Cell_type_specific											chr3:105404961-105405924	6				0.422895	2.47698	3.70773	0.000439243	0.80737	-1.02074	0.0341165
chr11	58377413	-	cg25270819	NA	NA	NA	NA	NA	NA		OpenSea	ZFP91-CNTF;ZFP91;ZFP91	NR_024091;NM_053023;NM_001197051	Body;Body;Body											ZFP91-CNTF	ENST00000422974.1	TSS200	chr11:58377320-58377530	3								0.199372	-0.401784	2.76879	0.00735261	0.895978	-2.71887	0.0341595
chr19	815164	-	cg23670631	NA	NA	NA	NA	NA	NA	chr19:814444-815238	Island	LPPR3	NM_024888	Body					19:765478-766738	19:814156-815760	Gene_Associated				LPPR3;LPPR3;LPPR3	ENST00000521181.1;ENST00000521181.1;ENST00000517665.1	3'UTR;1stExon;TSS1500	chr19:812125-815395	3						TRUE		0.213408	0.702763	2.87217	0.00552374	0.878681	-2.54767	0.0342043
chr9	125765159	-	cg05579179	NA	NA	NA	NA	NA	NA		OpenSea	RABGAP1	NM_012197	Body														chr9:125765140-125765510	3								0.258623	-1.65915	2.23202	0.0291224	0.947369	-3.53177	0.0342441
chr7	156664673	+	cg21954085	rs73167935	0.153248	NA	NA	NA	NA		OpenSea	LMBR1	NM_022458	Body								U4;LMBR1	ENST00000384211.1;ENST00000316198.7	TSS200;5'UTR	U4;LMBR1;LMBR1;LMBR1;LMBR1;LMBR1;LMBR1	ENST00000384211.1;ENST00000316198.7;ENST00000430278.1;ENST00000461469.1;ENST00000498034.1;ENST00000433968.1;ENST00000485985.1	TSS200;5'UTR;3'UTR;3'UTR;3'UTR;3'UTR;3'UTR										0.318292	1.89823	2.47033	0.0161752	0.925255	-3.18732	0.0344631
chr17	65478250	-	cg09874310	NA	NA	NA	NA	NA	NA		OpenSea	PITPNC1;PITPNC1	NM_181671;NM_012417	Body;Body		chr17:65477756-65477756												chr17:65478000-65478310	3								0.260149	1.3882	2.35711	0.0214893	0.937737	-3.35438	0.0345798
chr11	107578208	-	cg15603354	NA	NA	NA	NA	NA	NA		OpenSea	SLN	NM_003063	3'UTR				TRUE				SLN;SLN	ENST00000531293.1;ENST00000305991.2	3'UTR;3'UTR	SLN;SLN	ENST00000531293.1;ENST00000305991.2	3'UTR;3'UTR	chr11:107577980-107578350	3						TRUE		0.303917	1.78553	3.31628	0.00150656	0.81798	-1.76534	0.0345837
chr6	26407505	-	cg22068371	rs9393718	0.087558	NA	NA	NA	NA		OpenSea	BTN3A1;BTN3A1;BTN3A1;BTN3A1	NM_001145008;NM_007048;NM_001145009;NM_194441	Body;Body;Body;Body											BTN3A1	ENST00000082468.7	5'UTR								TRUE		0.334991	2	3.29006	0.00163164	0.819262	-1.8135	0.0345871
chr3	155012756	+	cg22731237	NA	NA	NA	NA	NA	NA		OpenSea	LOC100507537	NR_037902	TSS1500								RP11-451G4.2	ENST00000489090.1	TSS1500	RP11-451G4.2	ENST00000489090.1	TSS1500										0.476159	2.65118	2.64597	0.0102399	0.904844	-2.9164	0.0346404
chr6	28493664	-	cg19168192	NA	NA	NA	NA	NA	NA		OpenSea	GPX5;GPX5	NM_003996;NM_001509	TSS200;TSS200								GPX5;GPX5;GPX6	ENST00000412168.2;ENST00000469384.1;ENST00000483058.1	TSS200;TSS200;3'UTR	GPX5;GPX5;GPX6	ENST00000412168.2;ENST00000469384.1;ENST00000483058.1	TSS200;TSS200;3'UTR	chr6:28493520-28493755	3						TRUE		0.464139	-3.06425	3.41938	0.00109716	0.817599	-1.5738	0.034788
chr8	86103391	+	cg07372510	NA	NA	NA	NA	NA	NA		OpenSea	E2F5;E2F5;E2F5	NM_001083588;NM_001951;NM_001083589	Body;Body;5'UTR								E2F5;E2F5;E2F5	ENST00000519128.1;ENST00000517476.1;ENST00000521429.1	5'UTR;5'UTR;5'UTR	E2F5;E2F5;E2F5	ENST00000519128.1;ENST00000517476.1;ENST00000521429.1	5'UTR;5'UTR;5'UTR	chr8:86103260-86103530	3								0.381238	2.23834	2.88663	0.0053044	0.877986	-2.52337	0.0349255
chr11	59806469	+	cg24276541	NA	NA	NA	NA	NA	NA		OpenSea	OOSP2	NM_173801	TSS1500								PLAC1L;PLAC1L	ENST00000278855.2;ENST00000532905.1	TSS1500;TSS1500	PLAC1L;PLAC1L;PLAC1L	ENST00000278855.2;ENST00000527395.1;ENST00000532905.1	TSS1500;TSS1500;TSS1500										0.20393	-0.318277	2.43738	0.0175847	0.92676	-3.23657	0.0351261
chr5	178194658	+	cg10094930	rs7706135	0.310737	NA	NA	NA	NA		OpenSea	AACSP1	NR_024035	Body								AACSP1;RP11-281O15.3	ENST00000503486.2;ENST00000367003.4	3'UTR;5'UTR	AACSP1;RP11-281O15.3	ENST00000503486.2;ENST00000367003.4	3'UTR;5'UTR	chr5:178194545-178194815	3								0.269492	1.43136	2.7858	0.00701774	0.892926	-2.691	0.0352463
chr5	73852639	-	cg18975733	NA	NA	NA	NA	NA	NA		OpenSea																	chr5:73852625-73852890	3								0.579692	2.91335	2.03964	0.0455197	0.968344	-3.78917	0.0356121
chr5	79710089	-	cg08244182	NA	NA	NA	NA	NA	NA		OpenSea	ZFYVE16;ZFYVE16;ZFYVE16;ZFYVE16	NM_014733;NM_001105251;NM_001284237;NM_001284236	5'UTR;5'UTR;5'UTR;5'UTR								ZFYVE16;ZFYVE16;ZFYVE16	ENST00000338008.5;ENST00000510158.1;ENST00000505560.1	5'UTR;5'UTR;5'UTR	ZFYVE16;ZFYVE16;ZFYVE16;ZFYVE16;ZFYVE16;ZFYVE16	ENST00000338008.5;ENST00000510158.1;ENST00000505560.1;ENST00000512558.1;ENST00000509562.1;ENST00000510995.1	5'UTR;5'UTR;5'UTR;5'UTR;5'UTR;5'UTR	chr5:79710020-79710230	3								0.229234	-1.07505	3.23156	0.00194676	0.824287	-1.92008	0.0356149
chr4	77328462	-	cg16426322	NA	NA	NA	NA	NA	NA		OpenSea	CCDC158	NM_001042784	TSS200								CCDC158;CCDC158;CCDC158;CCDC158	ENST00000434846.2;ENST00000434846.2;ENST00000388914.2;ENST00000504868.1	5'UTR;1stExon;TSS200;3'UTR	CCDC158;CCDC158;CCDC158;CCDC158;CCDC158	ENST00000434846.2;ENST00000434846.2;ENST00000318586.6;ENST00000509851.1;ENST00000504868.1	5'UTR;1stExon;TSS200;3'UTR;3'UTR										0.29541	1.63277	3.74814	0.000385113	0.80737	-0.941328	0.0357541
chr3	142376609	+	cg06453301	NA	NA	NA	NA	NA	NA		OpenSea	PLS1;PLS1;PLS1	NM_001172312;NM_001145319;NM_002670	5'UTR;5'UTR;5'UTR								PLS1;PLS1-AS1;PLS1;PLS1	ENST00000497002.1;ENST00000485338.1;ENST00000457734.2;ENST00000337777.3	5'UTR;TSS1500;5'UTR;5'UTR	PLS1;PLS1-AS1;PLS1;PLS1;PLS1;PLS1;PLS1;PLS1;PLS1;PLS1;PLS1	ENST00000497002.1;ENST00000485338.1;ENST00000457734.2;ENST00000483373.1;ENST00000475296.1;ENST00000495744.1;ENST00000476044.1;ENST00000461644.1;ENST00000464320.1;ENST00000337777.3;ENST00000497199.1	5'UTR;TSS1500;5'UTR;5'UTR;5'UTR;5'UTR;5'UTR;5'UTR;5'UTR;5'UTR;5'UTR										0.400147	2.28095	2.15437	0.0349826	0.956529	-3.63795	0.0357589
chr8	141595345	-	cg25071674	NA	NA	NA	NA	NA	NA		OpenSea	EIF2C2;EIF2C2	NM_012154;NM_001164623	Body;Body					8:141664512-141664703			EIF2C2	ENST00000517293.1	3'UTR	EIF2C2;EIF2C2	ENST00000517293.1;ENST00000524328.1	3'UTR;5'UTR			chr8:141594695-141595805	6				TRUE		0.780737	3.32859	3.10698	0.0028179	0.843464	-2.14307	0.0357625
chr7	114775310	-	cg00758297	rs79593818	0.061299	NA	NA	NA	NA		OpenSea	LINC01392	NR_126407	Body								AC068610.5	ENST00000419883.1	3'UTR	AC068610.5	ENST00000419883.1	3'UTR	chr7:114775160-114775490	3								0.274337	-1.70457	3.41341	0.00111767	0.817599	-1.58499	0.0358638
chr8	59537374	-	cg23073140	NA	NA	NA	NA	NA	NA		OpenSea	NSMAF;NSMAF	NM_001144772;NM_003580	Body;Body								NSMAF	ENST00000519858.1	TSS1500	NSMAF;NSMAF;NSMAF	ENST00000519858.1;ENST00000518229.1;ENST00000518159.1	TSS1500;3'UTR;3'UTR										0.209996	0.23346	3.94655	0.000199741	0.80737	-0.545323	0.0358782
chr5	16179660	+	cg09017434	NA	NA	NA	NA	NA	NA	chr5:16179064-16180420	Island	2022-03-11	NM_001102562	1stExon	high-CpG:16232578-16232839				5:16232065-16233771	5:16179647-16179836	Unclassified_Cell_type_specific	RP11-19O2.2;MARCH11;MARCH11	ENST00000509037.1;ENST00000332432.7;ENST00000505509.1	TSS1500;1stExon;3'UTR	RP11-19O2.2;MARCH11;MARCH11	ENST00000509037.1;ENST00000332432.7;ENST00000505509.1	TSS1500;1stExon;3'UTR			chr5:16178811-16180613	6	chr5:16178316-16180449	6		TRUE		0.314233	-2.08564	2.90694	0.00500992	0.870979	-2.48911	0.0358876
chr20	3993546	+	cg04342866	NA	NA	NA	NA	NA	NA	chr20:3995573-3996405	N_Shelf	RNF24;RNF24;RNF24	NM_007219;NM_001134337;NM_001134338	5'UTR;5'UTR;5'UTR		chr20:3993168-3993168						RNF24;RNF24;RNF24	ENST00000336095.5;ENST00000358395.6;ENST00000545616.1	5'UTR;5'UTR;5'UTR	RNF24;RNF24;RNF24	ENST00000336095.5;ENST00000358395.6;ENST00000545616.1	5'UTR;5'UTR;5'UTR	chr20:3993365-3993590	3								0.239104	-1.19976	3.63258	0.000559789	0.80737	-1.16721	0.0361162
chr21	32120402	-	cg14021698	NA	NA	NA	NA	NA	NA		OpenSea	KRTAP21-2	NM_181617	TSS1500								KRTAP21-2	ENST00000333892.2	TSS1500	KRTAP21-2	ENST00000333892.2	TSS1500							TRUE			0.402169	2.26815	3.1847	0.00223959	0.833046	-2.00461	0.0361439
chr2	220019848	+	cg17854229	NA	NA	NA	NA	NA	NA		OpenSea	NHEJ1	NM_024782	Body						2:220019766-220020161	Unclassified_Cell_type_specific				SLC23A3;SLC23A3;NHEJ1	ENST00000498327.1;ENST00000318673.3;ENST00000450447.1	3'UTR;3'UTR;3'UTR	chr2:220019800-220020035	3								0.217773	0.489165	3.25749	0.00180061	0.822424	-1.87298	0.0361463
chr1	72964136	+	cg03031330	NA	NA	NA	NA	NA	NA		OpenSea																					chr1:72963710-72964721	3				0.352389	2.00087	2.02781	0.0467483	0.969282	-3.80437	0.0362313
chr10	46991996	-	cg08821715	NA	NA	NA	NA	NA	NA	chr10:46992447-46993295	N_Shore								10:46412002-46412123									chr10:46991865-46993555	3						TRUE		0.225908	0.654806	2.81182	0.00653258	0.88751	-2.64815	0.0364861
chr8	145103842	-	cg20803796	NA	NA	NA	NA	NA	NA	chr8:145103285-145108027	Island							TRUE	8:145175286-145179999	8:145103717-145104549	Unclassified_Cell_type_specific	CTD-3065J16.6;CTD-3065J16.6	ENST00000528912.1;ENST00000561181.1	TSS1500;TSS200	CTD-3065J16.6;CTD-3065J16.6	ENST00000528912.1;ENST00000561181.1	TSS1500;TSS200	chr8:145103405-145104075	3						TRUE		0.388315	-2.56023	3.36932	0.00128067	0.81798	-1.66723	0.0366438
chr17	20942543	+	cg07720143	NA	NA	NA	NA	NA	NA	chr17:20945386-20945633	N_Shelf	USP22	NM_015276	Body								USP22	ENST00000476111.1	3'UTR	USP22	ENST00000476111.1	3'UTR					chr17:20939356-20947846	6		TRUE		0.332859	1.84404	2.05893	0.0435773	0.965575	-3.76423	0.0367582
chr14	33244107	+	cg01074354	NA	NA	NA	NA	NA	NA		OpenSea	AKAP6	NM_004274	Body																					TRUE		0.710607	3.15309	3.76228	0.000367731	0.80737	-0.913446	0.0367778
chr12	42877771	+	cg00195729	NA	NA	NA	NA	NA	NA	chr12:42876654-42878193	Island	PRICKLE1;PRICKLE1;PRICKLE1;PRICKLE1;PRICKLE1;PRICKLE1	NM_001144883;NM_001144882;NM_001144881;NM_001144883;NM_001144882;NM_153026	1stExon;1stExon;TSS1500;5'UTR;5'UTR;5'UTR	high-CpG:41163680-41164463				12:41162829-41164049	12:42876032-42878260	Unclassified	PRICKLE1;PRICKLE1;PRICKLE1;PRICKLE1;PRICKLE1;PRICKLE1;PRICKLE1	ENST00000455697.1;ENST00000552240.1;ENST00000548696.1;ENST00000455697.1;ENST00000345127.3;ENST00000445766.2;ENST00000552200.1	1stExon;TSS1500;TSS200;5'UTR;5'UTR;5'UTR;3'UTR	PRICKLE1;PRICKLE1;PRICKLE1;PRICKLE1;PRICKLE1;PRICKLE1;PRICKLE1;PRICKLE1;PRICKLE1	ENST00000551050.1;ENST00000455697.1;ENST00000552240.1;ENST00000548696.1;ENST00000455697.1;ENST00000552108.1;ENST00000345127.3;ENST00000445766.2;ENST00000552200.1	TSS1500;1stExon;TSS1500;TSS200;5'UTR;5'UTR;5'UTR;5'UTR;3'UTR	chr12:42877085-42878575	3								0.402036	-2.63114	2.6665	0.00969483	0.904216	-2.88384	0.036813
chr14	103807182	-	cg19689387	NA	NA	NA	NA	NA	NA		OpenSea	EIF5;EIF5	NM_001969;NM_183004	Body;Body											EIF5;EIF5	ENST00000558800.1;ENST00000561406.1	5'UTR;TSS200	chr14:103807180-103807570	3								0.220235	-0.64239	3.28079	0.00167816	0.822059	-1.83047	0.0368779
chr17	40284353	+	cg00227342	NA	NA	NA	NA	NA	NA		OpenSea	RAB5C;RAB5C;RAB5C	NM_004583;NM_201434;NM_001252039	5'UTR;5'UTR;5'UTR				TRUE				RAB5C;RAB5C;RAB5C	ENST00000393860.3;ENST00000346213.4;ENST00000547517.1	5'UTR;5'UTR;5'UTR	RAB5C;RAB5C;RAB5C;RAB5C;RAB5C;RAB5C;RAB5C;RAB5C	ENST00000546881.1;ENST00000550013.1;ENST00000552162.1;ENST00000550504.1;ENST00000550406.1;ENST00000393860.3;ENST00000346213.4;ENST00000547517.1	3'UTR;3'UTR;5'UTR;5'UTR;5'UTR;5'UTR;5'UTR;5'UTR	chr17:40283965-40284375	3								0.289715	-1.78831	2.19357	0.0319064	0.950994	-3.58473	0.0368796
chr20	52228029	+	cg03991281	NA	NA	NA	NA	NA	NA		OpenSea									20:52227960-52228264	Unclassified_Cell_type_specific	AC005808.3	ENST00000444112.1	5'UTR	AC005808.3	ENST00000444112.1	5'UTR	chr20:52228020-52228395	3								0.214009	-0.285159	3.05992	0.00323307	0.851685	-2.22585	0.0369272
chr2	42795680	+	cg23542134	rs62142669	0.089661	NA	NA	NA	NA	chr2:42795847-42796230	N_Shore	MTA3;MTA3	NM_020744;NM_020744	1stExon;5'UTR	high-CpG:42649105-42649455					2:42795180-42796994	Promoter_Associated	MTA3;MTA3;MTA3;MTA3;MTA3;MTA3;MTA3;MTA3	ENST00000406652.1;ENST00000406911.1;ENST00000407270.3;ENST00000407270.3;ENST00000282366.4;ENST00000282366.4;ENST00000405094.1;ENST00000405592.1	5'UTR;TSS200;5'UTR;1stExon;5'UTR;1stExon;TSS1500;5'UTR	MTA3;MTA3;MTA3;MTA3;MTA3;MTA3;MTA3;MTA3;MTA3;MTA3;MTA3;MTA3;MTA3	ENST00000433553.1;ENST00000406652.1;ENST00000454356.1;ENST00000407270.3;ENST00000407270.3;ENST00000282366.4;ENST00000282366.4;ENST00000409019.1;ENST00000430763.1;ENST00000405094.1;ENST00000405592.1;ENST00000484780.1;ENST00000461256.1	TSS1500;5'UTR;TSS200;5'UTR;1stExon;5'UTR;1stExon;TSS200;TSS200;TSS1500;5'UTR;5'UTR;5'UTR	chr2:42795485-42795955	3						TRUE		0.700324	-3.82346	2.23182	0.0291365	0.947369	-3.53205	0.0369815
chr3	17712381	+	cg13566979	NA	NA	NA	NA	NA	NA		OpenSea	TBC1D5;TBC1D5	NM_001134381;NM_014744	5'UTR;5'UTR								TBC1D5;TBC1D5;TBC1D5;TBC1D5	ENST00000446818.2;ENST00000253692.6;ENST00000429383.4;ENST00000414318.2	5'UTR;5'UTR;5'UTR;3'UTR	TBC1D5;TBC1D5;TBC1D5;TBC1D5;TBC1D5;TBC1D5;TBC1D5;TBC1D5;TBC1D5;TBC1D5;TBC1D5;TBC1D5;TBC1D5;TBC1D5;TBC1D5;TBC1D5;TBC1D5;TBC1D5;TBC1D5;TBC1D5;TBC1D5;TBC1D5;TBC1D5	ENST00000443499.2;ENST00000443386.1;ENST00000497531.1;ENST00000444756.1;ENST00000481396.1;ENST00000507877.1;ENST00000446818.2;ENST00000433533.1;ENST00000253692.6;ENST00000429383.4;ENST00000446863.1;ENST00000414349.1;ENST00000412981.1;ENST00000430169.1;ENST00000452492.2;ENST00000428355.1;ENST00000415814.2;ENST00000480435.1;ENST00000423331.2;ENST00000485432.1;ENST00000473612.1;ENST00000471679.1;ENS…	3'UTR;3'UTR;3'UTR;3'UTR;3'UTR;5'UTR;5'UTR;5'UTR;5'UTR;5'UTR;5'UTR;5'UTR;5'UTR;5'UTR;5'UTR;5'UTR;5'UTR;3'UTR;3'UTR;3'UTR;3'UTR;3'UTR;3'UTR	chr3:17712240-17712550	3								0.373013	2.06731	2.77543	0.00722015	0.895496	-2.708	0.0370612
chr12	54132086	-	cg15409587	rs56207979	0.080858	NA	NA	NA	NA	chr12:54132148-54132353	N_Shore									12:54131971-54133852	Unclassified							chr12:54131845-54132135	3						TRUE		0.289256	-1.73504	3.36074	0.00131491	0.81798	-1.68317	0.0375144
chr10	270768	-	cg11324910	NA	NA	NA	NA	NA	NA		OpenSea	ZMYND11;ZMYND11;ZMYND11;ZMYND11;ZMYND11;ZMYND11;ZMYND11	NM_212479;NM_006624;NM_001202466;NM_001202465;NM_001202464;NM_001202468;NM_001202467	Body;Body;Body;Body;Body;Body;Body								ZMYND11	ENST00000535374.1	5'UTR	ZMYND11	ENST00000535374.1	5'UTR	chr10:270600-270835	3								0.311156	1.63097	3.37282	0.00126696	0.81798	-1.66073	0.0375727
chr11	66532827	+	cg04049542	NA	NA	NA	NA	NA	NA	chr11:66529656-66529896	S_Shelf	C11orf80	NM_024650	Body								C11orf80;C11orf80	ENST00000527634.1;ENST00000527368.1	5'UTR;5'UTR	C11orf80;C11orf80;C11orf80;C11orf80	ENST00000524551.1;ENST00000527634.1;ENST00000527368.1;ENST00000532565.1	5'UTR;5'UTR;5'UTR;3'UTR								TRUE		0.224771	0.42648	3.24993	0.00184215	0.822424	-1.88675	0.0376052
chr12	124054835	-	cg11407970	NA	NA	NA	NA	NA	NA		OpenSea																					chr12:124054689-124055392	6				0.388754	2.11357	2.22185	0.0298376	0.947708	-3.54585	0.037686
chr20	15339862	-	cg11734508	NA	NA	NA	NA	NA	NA		OpenSea	MACROD2;MACROD2	NM_080676;NM_001033087	Body;5'UTR								MACROD2	ENST00000402914.1	5'UTR	MACROD2	ENST00000402914.1	5'UTR	chr20:15339780-15340015	3								0.319049	1.68198	2.87254	0.00551808	0.878681	-2.54706	0.0377182
chr12	49526778	+	cg14483935	NA	NA	NA	NA	NA	NA	chr12:49524072-49525492	S_Shore	TUBA1B	NM_006082	TSS1500			RDMR					Y_RNA;RP11-386G11.10;RP11-386G11.10	ENST00000363439.1;ENST00000547712.1;ENST00000551496.1	TSS200;5'UTR;5'UTR	Y_RNA;RP11-386G11.10;RP11-386G11.10	ENST00000363439.1;ENST00000547712.1;ENST00000551496.1	TSS200;5'UTR;5'UTR	chr12:49526740-49527195	3						TRUE		0.302983	1.55158	2.70529	0.00873616	0.901142	-2.8218	0.0377456
chr20	54933810	-	cg19807656	NA	NA	NA	NA	NA	NA	chr20:54933992-54934370	N_Shore	C20orf108	NM_080821	TSS200					20:54367096-54368099	20:54933277-54934761	Promoter_Associated	FAM210B	ENST00000371384.3	TSS200	FAM210B;FAM210B	ENST00000437418.1;ENST00000371384.3	TSS1500;TSS200	chr20:54933740-54934015	3						TRUE		0.498043	-3.0401	3.17628	0.00229637	0.833046	-2.01971	0.038142
chr19	55887704	+	cg04264070	NA	NA	NA	NA	NA	NA	chr19:55889005-55889476	N_Shore	TMEM190	NM_139172	TSS1500								TMEM190	ENST00000291934.3	TSS1500	TMEM190	ENST00000291934.3	TSS1500			chr19:55887264-55891179	6	chr19:55883254-55891050	6		TRUE		0.222071	-0.293535	2.07208	0.0422933	0.964062	-3.74711	0.0383098
chr3	110612973	+	cg24765791	rs11918904	0.033479	NA	NA	NA	NA		OpenSea											RP11-553A10.1;PVRL3-AS1;PVRL3-AS1	ENST00000383686.2;ENST00000474769.1;ENST00000476301.1	TSS1500;3'UTR;3'UTR	RP11-553A10.1;RP11-553A10.1;PVRL3-AS1;PVRL3-AS1	ENST00000485473.1;ENST00000383686.2;ENST00000474769.1;ENST00000476301.1	TSS1500;TSS1500;3'UTR;3'UTR										0.339215	1.78275	2.79597	0.00682422	0.892926	-2.67428	0.0383679
chr3	171773170	-	cg08130275	rs148298437	0.0101	NA	NA	NA	NA		OpenSea	FNDC3B;FNDC3B	NM_022763;NM_001135095	5'UTR;5'UTR				TRUE				FNDC3B;FNDC3B;FNDC3B;FNDC3B	ENST00000392699.1;ENST00000336824.4;ENST00000423424.1;ENST00000416957.1	5'UTR;5'UTR;5'UTR;5'UTR	FNDC3B;FNDC3B;FNDC3B;FNDC3B;FNDC3B	ENST00000392699.1;ENST00000336824.4;ENST00000423424.1;ENST00000416957.1;ENST00000469491.1	5'UTR;5'UTR;5'UTR;5'UTR;5'UTR	chr3:171773160-171773395	3						TRUE		0.22615	-0.488174	2.43198	0.0178258	0.928248	-3.24459	0.0385151
chr11	20181887	-	cg03983645	rs150660923	0.0101	NA	NA	NA	NA	chr11:20181200-20182325	Island	DBX1	NM_001029865	TSS200				TRUE	11:20137795-20138871			DBX1;DBX1;DBX1	ENST00000524983.2;ENST00000227256.3;ENST00000524983.2	1stExon;TSS200;5'UTR	DBX1;DBX1;DBX1	ENST00000524983.2;ENST00000227256.3;ENST00000524983.2	1stExon;TSS200;5'UTR	chr11:20181625-20182295	3						TRUE		0.590832	-3.38452	2.0529	0.0441765	0.966392	-3.77205	0.0386533
chr17	77039918	-	cg27184178	rs73408657	0.033333	NA	NA	NA	NA	chr17:77043741-77044489	N_Shelf	C1QTNF1;C1QTNF1;C1QTNF1;C1QTNF1;C1QTNF1	NM_153372;NM_030968;NM_198594;NR_049769;NM_198593	5'UTR;5'UTR;5'UTR;Body;5'UTR								C1QTNF1;C1QTNF1;C1QTNF1	ENST00000339142.1;ENST00000311661.3;ENST00000392444.2	5'UTR;5'UTR;5'UTR	C1QTNF1;C1QTNF1;C1QTNF1	ENST00000339142.1;ENST00000311661.3;ENST00000392444.2	5'UTR;5'UTR;5'UTR			chr17:77037960-77039940	6	chr17:77037798-77039983	6				0.622649	2.86452	2.37749	0.020431	0.936078	-3.32477	0.0388538
chr5	134486678	+	cg24740632	NA	NA	NA	NA	NA	NA		OpenSea							TRUE				CTC-203F4.1;CTC-349C3.1;CTC-349C3.1	ENST00000432382.3;ENST00000505828.1;ENST00000513931.1	5'UTR;5'UTR;5'UTR	CTC-203F4.1;CTC-349C3.1;CTC-349C3.1	ENST00000432382.3;ENST00000505828.1;ENST00000513931.1	5'UTR;5'UTR;5'UTR	chr5:134486480-134486775	3						TRUE		0.236184	0.505333	2.18425	0.0326157	0.952085	-3.59746	0.039056
chr11	77270910	+	cg02459922	NA	NA	NA	NA	NA	NA		OpenSea							TRUE				CLNS1A	ENST00000526761.1	3'UTR	CLNS1A	ENST00000526761.1	3'UTR	chr11:77270685-77270915	3								0.605913	2.7959	2.8124	0.00652216	0.88751	-2.64719	0.0394357
chr4	80206264	-	cg02054572	NA	NA	NA	NA	NA	NA		OpenSea	LINC01088	NR_038342	Body								RP11-438E5.1;RP11-438E5.1;RP11-438E5.1;RP11-438E5.1;RP11-438E5.1;RP11-438E5.1;NAA11;RP11-438E5.1	ENST00000510667.1;ENST00000509088.1;ENST00000513153.1;ENST00000515597.1;ENST00000507476.1;ENST00000512130.1;ENST00000513733.1;ENST00000511241.1	5'UTR;5'UTR;5'UTR;5'UTR;5'UTR;5'UTR;3'UTR;5'UTR	RP11-438E5.1;RP11-438E5.1;RP11-438E5.1;RP11-438E5.1;RP11-438E5.1;RP11-438E5.1;NAA11;NAA11;RP11-438E5.1	ENST00000510667.1;ENST00000509088.1;ENST00000513153.1;ENST00000515597.1;ENST00000507476.1;ENST00000512130.1;ENST00000511542.1;ENST00000513733.1;ENST00000511241.1	5'UTR;5'UTR;5'UTR;5'UTR;5'UTR;5'UTR;3'UTR;3'UTR;5'UTR	chr4:80206100-80206390	3								0.388217	2.00793	3.16156	0.00239895	0.834627	-2.04606	0.0394784
chr1	84465000	+	cg23561053	rs575633	0.434637	NA	NA	NA	NA	chr1:84464223-84465232	Island	TTLL7	NM_024686	TSS200			DMR		1:84236812-84237820	1:84464324-84465480	Promoter_Associated	TTLL7;TTLL7;TTLL7	ENST00000260505.8;ENST00000370704.2;ENST00000477524.1	TSS200;TSS200;TSS1500	TTLL7;TTLL7;TTLL7;TTLL7;TTLL7	ENST00000260505.8;ENST00000474957.1;ENST00000482783.1;ENST00000477524.1;ENST00000488014.1	TSS200;TSS200;TSS1500;TSS1500;TSS1500	chr1:84464725-84465435	3								0.436441	-2.66616	2.31034	0.0241055	0.939975	-3.42161	0.0396307
chr4	75193596	+	cg03550724	rs11942725	0.199927	NA	NA	NA	NA		OpenSea					chr4:75193538-75193538												chr4:75193540-75193815	3								0.2332	-0.511708	2.42927	0.0179478	0.928486	-3.2486	0.0396417
chr18	18691705	+	cg05451413	NA	NA	NA	NA	NA	NA	chr18:18690940-18692059	Island	ROCK1;ROCK1	NM_005406;NM_005406	5'UTR;1stExon	high-CpG:16945613-16945768				18:16944767-16946337	18:18691550-18692479	Promoter_Associated	ROCK1;ROCK1	ENST00000399799.1;ENST00000399799.1	1stExon;5'UTR	ROCK1;ROCK1	ENST00000399799.1;ENST00000399799.1	1stExon;5'UTR	chr18:18691660-18692390	3						TRUE		0.539129	-3.13317	2.80619	0.0066349	0.889543	-2.65745	0.039772
chr20	52110157	-	cg14038763	NA	NA	NA	NA	NA	NA		OpenSea	TSHZ2;TSHZ2	NM_001193421;NM_173485	3'UTR;3'UTR								RP5-823G15.5	ENST00000558738.1	3'UTR	RP5-823G15.5	ENST00000558738.1	3'UTR	chr20:52109820-52110435	3								0.621973	2.80875	3.03141	0.00351165	0.855348	-2.27559	0.0400283
chr9	125457429	-	cg23140777	NA	NA	NA	NA	NA	NA		OpenSea																										0.535165	2.5675	2.26238	0.0270776	0.946701	-3.48942	0.0400709
chr12	111690520	-	cg01269617	NA	NA	NA	NA	NA	NA		OpenSea	CUX2	NM_015267	Body								CUX2	ENST00000551604.1	5'UTR	CUX2	ENST00000551604.1	5'UTR	chr12:111690105-111690595	3								0.247032	0.614282	2.43808	0.0175533	0.92676	-3.23552	0.0401062
chr8	91095553	+	cg03605201	rs16902897	0.062442	NA	NA	NA	NA		OpenSea	CALB1	NM_004929	TSS1500								CALB1	ENST00000265431.3	TSS1500	CALB1;CALB1;CALB1;CALB1;CALB1;CALB1;CALB1	ENST00000482702.1;ENST00000265431.3;ENST00000520613.1;ENST00000514406.2;ENST00000523716.1;ENST00000476853.1;ENST00000473670.1	TSS1500;TSS1500;5'UTR;5'UTR;5'UTR;TSS1500;TSS1500					chr8:91093564-91095971	6				0.467764	2.31607	2.59917	0.0115887	0.913002	-2.98994	0.0404372
chr3	149294286	-	cg06728055	NA	NA	NA	NA	NA	NA		OpenSea	WWTR1;WWTR1;WWTR1	NM_015472;NM_001168278;NM_001168280	Body;Body;Body				TRUE							WWTR1	ENST00000472417.1	TSS1500	chr3:149293885-149294335	3						TRUE		0.274836	-1.28921	2.38709	0.0199485	0.935013	-3.31074	0.040758
chr3	4625188	-	cg02105211	NA	NA	NA	NA	NA	NA		OpenSea	ITPR1;ITPR1;ITPR1	NM_002222;NM_001099952;NM_001168272	Body;Body;Body				TRUE				ITPR1	ENST00000426160.2	5'UTR	ITPR1;ITPR1	ENST00000426160.2;ENST00000467056.1	5'UTR;5'UTR	chr3:4625085-4625435	3						TRUE		0.236375	-0.0954723	3.68126	0.000478557	0.80737	-1.07251	0.0409353
chr11	8932607	-	cg05955334	NA	NA	NA	NA	NA	NA	chr11:8932573-8933294	Island	ST5;C11orf17;C11orf17	NM_005418;NM_182901;NM_020642	TSS200;TSS200;TSS200					11:8889060-8889870	11:8932242-8933546	Promoter_Associated	AKIP1;AKIP1;AKIP1;AKIP1;ST5;AKIP1;AKIP1;AKIP1;AKIP1	ENST00000396648.2;ENST00000534147.1;ENST00000299576.5;ENST00000309377.4;ENST00000534127.1;ENST00000309357.4;ENST00000529876.1;ENST00000525005.1;ENST00000534506.1	TSS1500;TSS1500;TSS200;TSS200;TSS200;TSS200;TSS200;TSS200;TSS200	AKIP1;AKIP1;AKIP1;AKIP1;ST5;AKIP1;AKIP1;ST5;AKIP1;AKIP1;AKIP1;AKIP1	ENST00000530281.1;ENST00000396648.2;ENST00000534147.1;ENST00000529942.1;ENST00000531640.1;ENST00000299576.5;ENST00000309377.4;ENST00000534127.1;ENST00000309357.4;ENST00000529876.1;ENST00000525005.1;ENST00000524577.1	TSS1500;TSS1500;TSS1500;TSS1500;TSS1500;TSS200;TSS200;TSS200;TSS200;TSS200;TSS200;TSS200	chr11:8932585-8932855	3						TRUE		1.03454	-4.48706	2.01727	0.0478673	0.971454	-3.81786	0.041011
chr3	15838474	+	cg10217736	NA	NA	NA	NA	NA	NA		OpenSea	ANKRD28;ANKRD28	NM_001195098;NM_015199	5'UTR;Body								ANKRD28;ANKRD28	ENST00000383777.1;ENST00000497037.1	TSS1500;3'UTR	ANKRD28;ANKRD28;ANKRD28;ANKRD28;ANKRD28;ANKRD28;ANKRD28	ENST00000461696.1;ENST00000451422.1;ENST00000383777.1;ENST00000498524.1;ENST00000439830.1;ENST00000461696.1;ENST00000497037.1	1stExon;TSS1500;TSS1500;TSS200;3'UTR;3'UTR;3'UTR	chr3:15838200-15839095	3								0.321279	-1.76959	2.14805	0.0355027	0.957261	-3.64647	0.0413973
chr5	54878170	+	cg17890705	NA	NA	NA	NA	NA	NA		OpenSea																					chr5:54878136-54878533	4				0.84863	-4.02466	2.81602	0.00645714	0.886936	-2.6412	0.0417356
chr7	151422838	+	cg16391727	NA	NA	NA	NA	NA	NA	chr7:151421668-151422157	S_Shore	PRKAG2;PRKAG2	NM_016203;NM_001040633	Body;Body								PRKAG2	ENST00000461529.1	3'UTR	PRKAG2;PRKAG2;PRKAG2	ENST00000481434.1;ENST00000487375.1;ENST00000461529.1	3'UTR;3'UTR;3'UTR	chr7:151422760-151423210	3						TRUE		0.426162	2.06439	2.64834	0.0101756	0.904844	-2.91265	0.0418955
chr7	28930250	+	cg03772739	NA	NA	NA	NA	NA	NA		OpenSea							TRUE														chr7:28929555-28930396	3				0.477631	2.26112	2.03324	0.0461818	0.968899	-3.79741	0.0423088
chr20	22355990	-	cg04927098	NA	NA	NA	NA	NA	NA		OpenSea																	chr20:22355665-22356195	3								0.337779	1.47671	2.55233	0.0130984	0.916671	-3.06257	0.0429625
chr20	25141108	+	cg13695830	NA	NA	NA	NA	NA	NA		OpenSea																			chr20:25141059-25141517	4	chr20:25140917-25141754	6				0.342297	1.50962	3.03407	0.00348476	0.855348	-2.27097	0.0429897
chr9	99449206	+	cg11581446	rs111475821	0.03065	NA	NA	NA	NA	chr9:99449110-99449578	Island								9:98488871-98489498	9:99448595-99449755	Unclassified	RP11-535M15.1	ENST00000423924.1	TSS200	RP11-535M15.1	ENST00000423924.1	TSS200	chr9:99448940-99449675	3								0.977534	-4.26511	2.17302	0.0334883	0.952928	-3.61273	0.0434589
chr5	97803704	+	cg08787030	rs75666961	0.034318	NA	NA	NA	NA		OpenSea																					chr5:97803444-97804316	6				0.535957	2.39572	2.53964	0.0135369	0.917005	-3.08207	0.0438079
chr17	49335242	+	cg05384467	NA	NA	NA	NA	NA	NA	chr17:49337102-49338583	N_Shore	MBTD1	NM_017643	5'UTR								MBTD1	ENST00000405860.2	5'UTR	MBTD1	ENST00000405860.2	5'UTR	chr17:49335160-49335350	3								0.258365	-0.516517	2.43579	0.0176554	0.926768	-3.23893	0.0439463
chr11	123082796	-	cg17280172	NA	NA	NA	NA	NA	NA		OpenSea							TRUE				CTD-2216M2.1	ENST00000531681.1	5'UTR	CTD-2216M2.1	ENST00000531681.1	5'UTR	chr11:123082780-123083155	3						TRUE		0.733107	2.87531	2.57617	0.0123091	0.91566	-3.02573	0.0441618
chr14	60031299	-	cg03202009	NA	NA	NA	NA	NA	NA		OpenSea	CCDC175	NM_001164399	Body								RP11-701B16.3;RP11-701B16.3	ENST00000556936.1;ENST00000556996.1	TSS200;TSS200	RP11-701B16.3;RP11-701B16.3	ENST00000556936.1;ENST00000556996.1	TSS200;TSS200	chr14:60031220-60031410	3								0.260359	0.214426	2.04762	0.0447073	0.966741	-3.77888	0.0444504
chr10	16562102	+	cg27177554	NA	NA	NA	NA	NA	NA	chr10:16561604-16563822	Island	C1QL3	NM_001010908	Body			RDMR		10:16601611-16603828									chr10:16560765-16562215	3						TRUE		0.574499	-3.0225	2.36187	0.0212381	0.937737	-3.34749	0.0453002
chr11	132261786	-	cg11979620	NA	NA	NA	NA	NA	NA		OpenSea																										0.298026	0.826873	2.33656	0.0226058	0.938207	-3.38405	0.0461314
chr8	57070217	+	cg22682682	NA	NA	NA	NA	NA	NA	chr8:57069687-57070047	S_Shore						DMR																		TRUE		0.616611	-3.08924	2.10943	0.0388257	0.960542	-3.698	0.0475118
chr5	72677859	-	cg09142313	NA	NA	NA	NA	NA	NA	chr5:72676120-72678421	Island						DMR	TRUE	5:72712881-72714216	5:72676801-72678409	Unclassified_Cell_type_specific	RP11-79P5.8	ENST00000505955.1	TSS1500	RP11-79P5.8	ENST00000505955.1	TSS1500	chr5:72677665-72678715	3						TRUE		0.57643	-2.91317	2.31604	0.0237722	0.939975	-3.41347	0.0480496
chr1	100715586	+	cg17746819	NA	NA	NA	NA	NA	NA		OpenSea	DBT	NM_001918	TSS200						1:100714801-100715712	Promoter_Associated	DBT;DBT;DBT	ENST00000370132.3;ENST00000370131.3;ENST00000543138.1	TSS200;TSS1500;TSS1500	DBT;DBT;DBT	ENST00000370132.3;ENST00000370131.3;ENST00000543138.1	TSS200;TSS1500;TSS1500			chr1:100714629-100716473	6	chr1:100713679-100716502	6		TRUE		0.570271	-2.83531	2.68752	0.00916406	0.901707	-2.8503	0.0493195
chr17	45001228	-	cg01619887	rs16941273	0.035585	NA	NA	NA	NA	chr17:45000214-45000698	S_Shore	GOSR2;GOSR2;GOSR2	NM_001012511;NM_004287;NM_054022	Body;Body;Body								RP11-63A1.1	ENST00000572349.1	TSS1500	RP11-63A1.1;GOSR2;GOSR2;GOSR2	ENST00000572349.1;ENST00000571658.1;ENST00000571048.1;ENST00000572403.1	TSS1500;5'UTR;5'UTR;5'UTR										0.328523	-1.19263	3.29422	0.00161117	0.81798	-1.80587	0.0502331
chr12	62658922	-	cg05204095	rs78983655	0.061299	NA	NA	NA	NA		OpenSea	USP15;USP15;USP15	NM_001252079;NM_006313;NM_001252078	Body;Body;Body		chr12:62658681-62658681						USP15	ENST00000550632.1	5'UTR	FAM19A2;USP15;USP15;USP15;USP15;USP15	ENST00000550396.1;ENST00000550632.1;ENST00000548524.1;ENST00000546718.1;ENST00000551206.1;ENST00000537297.2	3'UTR;5'UTR;5'UTR;5'UTR;5'UTR;5'UTR										0.299186	-0.0592819	2.99738	0.00387344	0.857822	-2.33457	0.051748
chr13	27557211	+	cg01501399	NA	NA	NA	NA	NA	NA		OpenSea							TRUE										chr13:27557185-27557895	3								0.372337	-1.45292	3.14834	0.00249475	0.836368	-2.06967	0.0534883
chr10	65200160	+	cg08743896	NA	NA	NA	NA	NA	NA		OpenSea	JMJD1C	NM_032776	Body				TRUE				JMJD1C	ENST00000399251.1	5'UTR	JMJD1C	ENST00000399251.1	5'UTR								TRUE		0.496098	1.79242	3.72948	0.000409262	0.80737	-0.978048	0.0541086
chr16	10811664	+	cg06298266	rs1592560	0.434055	NA	NA	NA	NA		OpenSea								16:10718970-10719444																TRUE		0.53462	1.93694	2.52346	0.0141155	0.917005	-3.10685	0.0543305
chr4	170703951	+	cg12482564	NA	NA	NA	NA	NA	NA		OpenSea								4:170940484-170940590																TRUE		0.50772	1.64468	2.49481	0.0151946	0.92075	-3.1504	0.0586871
chr17	41137682	-	cg01910579	NA	NA	NA	NA	NA	NA		OpenSea	RUNDC1	NM_173079	Body																chr17:41137204-41137931	6						0.34325	0.0182788	3.01004	0.00373499	0.857625	-2.31268	0.059155
chr7	150929295	+	cg15251779	NA	NA	NA	NA	NA	NA	chr7:150929388-150930151	N_Shore	CHPF2	NM_019015	TSS1500					7:150560228-150561372			CHPF2;CHPF2	ENST00000495645.1;ENST00000377851.2	TSS1500;TSS1500	CHPF2;CHPF2	ENST00000482173.1;ENST00000377851.2	TSS1500;TSS1500	chr7:150929025-150929415	3						TRUE		0.569234	-2.22873	4.50386	2.89481e-05	0.80737	0.613168	0.0646058
chr7	112062338	+	cg12643449	NA	NA	NA	NA	NA	NA		OpenSea	IFRD1	NM_001007245	TSS1500		chr7:112062066-112062066		TRUE		7:112062104-112062683	Unclassified_Cell_type_specific	IFRD1	ENST00000005558.4	TSS1500	IFRD1;IFRD1	ENST00000432734.1;ENST00000005558.4	TSS1500;TSS1500	chr7:112062200-112062555	3					TRUE	TRUE		0.682764	-2.53653	2.67943	0.00936515	0.902516	-2.86324	0.0696943
chr8	144679319	+	cg27466766	NA	NA	NA	NA	NA	NA	chr8:144679237-144681851	Island	EEF1D;EEF1D;EEF1D;EEF1D;EEF1D;TIGD5;EEF1D;EEF1D	NM_001130053;NM_001130055;NM_001960;NM_001130056;NM_001130057;NM_032862;NM_032378;NM_001130054	5'UTR;5'UTR;5'UTR;5'UTR;TSS200;TSS1500;5'UTR;5'UTR	high-CpG:144750448-144750773				8:144750097-144752893			EEF1D;EEF1D;EEF1D;EEF1D;EEF1D;TIGD5;EEF1D;EEF1D;EEF1D;EEF1D;EEF1D;EEF1D;EEF1D;EEF1D;EEF1D	ENST00000356793.4;ENST00000337369.2;ENST00000442189.2;ENST00000423316.2;ENST00000531770.1;ENST00000321385.3;ENST00000317198.6;ENST00000532400.1;ENST00000531621.1;ENST00000526838.1;ENST00000524624.1;ENST00000528610.1;ENST00000419152.2;ENST00000395119.3;ENST00000529272.1	5'UTR;5'UTR;5'UTR;5'UTR;3'UTR;TSS1500;TSS200;5'UTR;5'UTR;5'UTR;5'UTR;5'UTR;5'UTR;5'UTR;5'UTR	EEF1D;EEF1D;EEF1D;EEF1D;EEF1D;EEF1D;EEF1D;EEF1D;EEF1D;TIGD5;EEF1D;EEF1D;EEF1D;EEF1D;EEF1D;EEF1D;EEF1D;EEF1D;EEF1D;EEF1D;EEF1D;EEF1D;EEF1D;EEF1D;EEF1D;EEF1D;EEF1D;EEF1D;EEF1D;EEF1D;EEF1D;EEF1D;EEF1D;EEF1D;EEF1D;EEF1D;EEF1D;EEF1D;EEF1D;EEF1D;EEF1D	ENST00000356793.4;ENST00000337369.2;ENST00000524900.1;ENST00000534475.1;ENST00000442189.2;ENST00000526710.1;ENST00000423316.2;ENST00000531770.1;ENST00000531281.1;ENST00000321385.3;ENST00000531670.1;ENST00000525695.1;ENST00000526786.1;ENST00000531931.1;ENST00000532543.1;ENST00000531953.1;ENST00000526133.1;ENST00000317198.6;ENST00000526786.1;ENST00000530848.1;ENST00000534232.1;ENST00000525695.1;ENS…	5'UTR;5'UTR;5'UTR;5'UTR;5'UTR;5'UTR;5'UTR;3'UTR;TSS1500;TSS1500;TSS1500;1stExon;1stExon;1stExon;TSS1500;TSS200;TSS200;TSS200;3'UTR;3'UTR;3'UTR;3'UTR;5'UTR;5'UTR;5'UTR;5'UTR;5'UTR;5'UTR;5'UTR;5'UTR;5'UTR;5'UTR;5'UTR;5'UTR;5'UTR;5'UTR;5'UTR;5'UTR;5'UTR;5'UTR;5'UTR	chr8:144679005-144679730	3						TRUE		1.27512	-3.88639	2.48919	0.0154147	0.922514	-3.15889	0.0773011
chr8	72460135	-	cg12300724	rs78072741	0.185727	NA	NA	NA	NA	chr8:72459564-72460523	Island						DMR	TRUE	8:72622053-72623052			RP11-1102P16.1;RP11-1102P16.1;RP11-1102P16.1	ENST00000523987.1;ENST00000519927.1;ENST00000519927.1	TSS1500;1stExon;3'UTR	RP11-1102P16.1;RP11-1102P16.1;RP11-1102P16.1;RP11-1102P16.1	ENST00000523987.1;ENST00000519927.1;ENST00000519927.1;ENST00000518177.1	TSS1500;1stExon;3'UTR;3'UTR	chr8:72459445-72460455	3						TRUE		1.25622	-3.80655	2.85302	0.00582714	0.878681	-2.57972	0.0791207
chr7	150068240	-	cg09293560	NA	NA	NA	NA	NA	NA	chr7:150068756-150070051	N_Shore	REPIN1;REPIN1;REPIN1;REPIN1	NM_014374;NM_001099696;NM_001099695;NM_013400	TSS200;5'UTR;Body;5'UTR						7:150068210-150068518	Promoter_Associated_Cell_type_specific	REPIN1;REPIN1;REPIN1;REPIN1;RP4-584D14.5	ENST00000540729.1;ENST00000397281.2;ENST00000518462.1;ENST00000425389.2;ENST00000488310.1	5'UTR;5'UTR;5'UTR;TSS200;3'UTR	REPIN1;REPIN1;REPIN1;REPIN1;REPIN1;REPIN1;REPIN1;REPIN1;RP4-584D14.5;ZNF775	ENST00000519397.1;ENST00000540729.1;ENST00000397281.2;ENST00000518462.1;ENST00000522266.1;ENST00000467980.1;ENST00000486714.2;ENST00000425389.2;ENST00000488310.1;ENST00000478789.1	5'UTR;5'UTR;5'UTR;5'UTR;3'UTR;3'UTR;3'UTR;TSS200;3'UTR;5'UTR	chr7:150068165-150068515	3						TRUE		0.928614	0.49911	2.36887	0.0208729	0.936883	-3.33732	0.143377

## Sheet: S4
	Buzz Average	Buzz Max	Digit Recall	Listening Recall	Listening Recall Processing	Negative	Positive	Spatial Recall	Spatial Recall Processing
	0.552297	0.515933	0.488601	0.566323	0.450169	0.619336	0.401233	0.520332	0.416949
p-value	0.000707495	0.00178883	0.00336835	0.000480578	0.00755235	9.40765e-05	0.0186806	0.00160763	0.014161
Gene	cg01704474	cg01704474	cg19060557	cg23140777	cg12128316	cg17095850	cg06148656	cg05990364	cg03333699
chromosome	chr11	chr11	chr3	chr9	chr5	chr11	chr5	chr5	chr7
Position	504918	504918	179399839	125457429	157137992	35311522	147808721	173493084	966569
	-0.467907	-0.420462	-0.516477	-0.466273	-0.360882	-0.559704	-0.525552	-0.502536	-0.463132
p-value	0.00526192	0.0132875	0.0017655	0.00544426	0.0360092	0.000578032	0.00141364	0.00245525	0.00581027
Gene	cg03261565	cg03261565	cg13049398	cg06938601	cg23561053	cg23768860	cg13566979	cg22717379	cg00730266
chromosome	chr10	chr10	chr18	chr10	chr1	chr7	chr3	chr4	chr7
Position	29312799	29312799	74157682	132942686	84465000	47472944	17712381	147939863	94537716
	0.462498	0.449942	0.486375	0.392464	0.397669	0.420112	0.371967	0.464189	0.408419
p-value	0.00588667	0.00758648	0.00353854	0.021686	0.0198571	0.0133724	0.0302965	0.00568486	0.0164839
Gene	cg11581446	cg00678596	cg12643449	cg10094930	cg03362824	cg25655528	cg23768860	cg01473123	cg04894169
chromosome	chr9	chr13	chr7	chr5	chr7	chr13	chr7	chr2	chr3
Position	99449206	79767686	112062338	178194658	27034965	73942508	47472944	58246324	14220407
	-0.392176	-0.411185	-0.429402	-0.384722	-0.347365	-0.458515	-0.365722	-0.492914	-0.421942
p-value	0.0217912	0.0156979	0.0112672	0.0246624	0.0441275	0.00638631	0.0334158	0.00305855	0.0129335
Gene	cg05690492	cg03772739	cg02445968	cg10544367	cg10544367	cg14147855	cg23853484	cg20554995	cg18468862
chromosome	chr1	chr7	chr10	chr9	chr9	chr3	chr19	chr4	chr10
Position	224863434	28930250	1449028	109170630	109170630	60913404	7795988	160318905	75188700
	0.432708	0.438294	0.431635	0.385912	0.397248	0.4022	0.324575	0.447937	0.407071
p-value	0.010589	0.00952151	0.0108052	0.0241844	0.0200001	0.0183715	0.0610888	0.00789339	0.0168785
Gene	cg05384467	cg09310194	cg01910579	cg03362824	cg23140777	cg18905886	cg00103243	cg03725488	cg22505205
chromosome	chr17	chr10	chr17	chr7	chr9	chr8	chr1	chr3	chr6
Position	49335242	62404481	41137682	27034965	125457429	18656149	237433757	84002996	7726983
	-0.382162	-0.383714	-0.401475	-0.38146	-0.338926	-0.418207	-0.357974	-0.428994	-0.411845
p-value	0.0257179	0.0250738	0.0186028	0.0260138	0.0499009	0.0138429	0.0376448	0.0113534	0.0155152
Gene	cg03772739	cg26094004	cg14862307	cg12458143	cg06938601	cg03701082	cg22682682	cg04319895	cg08266223
chromosome	chr7	chr17	chr20	chr14	chr10	chr8	chr8	chr6	chr6
Position	28930250	42075116	43645039	58158678	132942686	52680434	57070217	72955528	168121296
	0.42074	0.437798	0.400774	0.368633	0.389963	0.384406	0.29908	0.447313	0.39097
p-value	0.0132203	0.00961244	0.0188287	0.0319305	0.022613	0.0247909	0.0857472	0.00799111	0.0222362
Gene	cg00678596	cg19334038	cg10378741	cg14619152	cg20182068	cg14021698	cg26094004	cg22363224	cg16074812
chromosome	chr13	chr18	chr12	chr6	chr7	chr21	chr17	chr11	chr8
Position	79767686	67751401	99289904	128932953	87166531	32120402	42075116	124542398	11201250
	-0.358817	-0.353911	-0.391547	-0.379213	-0.321784	-0.335016	-0.346552	-0.418186	-0.371809
p-value	0.0371647	0.0400298	0.0220222	0.0269796	0.0634777	0.0527725	0.0446592	0.013848	0.0303721
Gene	cg17121254	cg15482621	cg25945788	cg23191941	cg25071674	cg00103243	cg17746819	cg14862307	cg14862307
chromosome	chr5	chr6	chr8	chr7	chr8	chr1	chr1	chr20	chr20
Position	27111571	86259651	11570318	17720468	141595345	237433757	100715586	43645039	43645039
	0.411362	0.434302	0.397758	0.364201	0.38415	0.378701	0.296193	0.435959	0.368865
p-value	0.015649	0.0102745	0.0198273	0.0342137	0.0248952	0.0272034	0.0889632	0.00995608	0.0318144
Gene	cg11324910	cg02294693	cg03031330	cg09911807	cg06749174	cg17697226	cg12110919	cg25974159	cg11604536
chromosome	chr10	chr5	chr1	chr9	chr3	chr8	chr4	chr12	chr12
Position	270768	72933718	72964136	113665182	170627029	109576289	171527605	30051395	12622591
	-0.358343	-0.3368	-0.376968	-0.351215	-0.312641	-0.332238	-0.333073	-0.410221	-0.370485
p-value	0.0374338	0.0514466	0.0279735	0.0416788	0.0718234	0.054892	0.0542476	0.0159683	0.031014
Gene	cg14193459	cg15251779	cg13892472	cg05039282	cg26094004	cg02218809	cg12128316	cg05152787	cg13373342
chromosome	chr17	chr7	chr8	chr16	chr17	chr16	chr5	chr15	chr8
Position	70022217	150929295	139847905	84603334	42075116	29973300	157137992	102290915	76451386
	0.38284	0.41852	0.380679	0.351898	0.368931	0.375632	0.290126	0.427559	0.327803
p-value	0.0254348	0.0137645	0.0263461	0.0412556	0.0317818	0.0285792	0.0960227	0.0116609	0.0584137
Gene	cg19334038	cg06842414	cg09017434	cg12128316	cg10094930	cg09858004	cg05204095	cg04415176	cg07528209
chromosome	chr18	chr3	chr5	chr5	chr5	chr22	chr12	chr2	chr2
Position	67751401	51859793	16179660	157137992	178194658	19654413	62658922	176957842	121549725
	-0.355021	-0.323171	-0.370766	-0.342141	-0.308918	-0.318647	-0.331567	-0.410194	-0.368265
p-value	0.0393665	0.0622815	0.030877	0.0476344	0.0754567	0.0662504	0.0554137	0.0159759	0.0321154
Gene	cg24587080	cg03701082	cg15604046	cg13207183	cg10028717	cg22068371	cg01145833	cg14583414	cg11979620
chromosome	chr6	chr8	chr12	chr1	chr6	chr6	chr4	chr3	chr11
Position	160016373	52680434	72740698	210966422	6004376	26407505	178830474	81541482	132261786
	0.378723	0.405766	0.376107	0.350236	0.364793	0.365111	0.289208	0.41187	0.32174
p-value	0.0271939	0.0172683	0.0283625	0.0422904	0.0339016	0.0337346	0.0971264	0.0155084	0.063516
Gene	cg11686689	cg11686689	cg03550724	cg23632416	cg09911807	cg22357599	cg19168192	cg08787030	cg03031330
chromosome	chr1	chr1	chr4	chr8	chr9	chr16	chr6	chr5	chr1
Position	159997740	159997740	75193596	24894461	113665182	63390400	28493664	97803704	72964136
	-0.338752	-0.316024	-0.368416	-0.330126	-0.305127	-0.312296	-0.328487	-0.405949	-0.359985
p-value	0.0500259	0.0686408	0.0320395	0.0565477	0.0793021	0.0721538	0.0578592	0.0172133	0.0365076
Gene	cg03605201	cg05690492	cg14193459	cg25071674	cg23191941	cg02301514	cg03644971	cg21281086	cg12146009
chromosome	chr8	chr1	chr17	chr8	chr7	chr6	chr7	chr5	chr6
Position	91095553	224863434	70022217	141595345	17720468	116873412	134900650	55067187	79523233
	0.376815	0.397441	0.375142	0.340795	0.346946	0.352587	0.284192	0.399837	0.31518
p-value	0.0280423	0.0199346	0.0288042	0.0485732	0.044401	0.0408329	0.103332	0.0191342	0.0694247
Gene	cg26278387	cg03362824	cg23632416	cg13571698	cg18975733	cg07909692	cg18591842	cg06298266	cg00475235
chromosome	chr11	chr7	chr8	chr1	chr5	chr12	chr4	chr16	chr17
Position	119093208	27034965	24894461	185403197	73852639	41728680	20534983	10811664	54236118
	-0.336634	-0.30637	-0.363488	-0.322159	-0.29849	-0.311075	-0.310453	-0.402309	-0.352639
p-value	0.0515689	0.0780252	0.0345934	0.0631527	0.0863968	0.0733347	0.0739412	0.0183368	0.0408008
Gene	cg24981989	cg19919032	cg00275362	cg09063809	cg20847496	cg08389995	cg22357599	cg08123341	cg26653326
chromosome	chr8	chr2	chr19	chr8	chr6	chr3	chr16	chr12	chr8
Position	12974344	173925162	20277051	39956796	31620262	131645295	63390400	41301354	124742606
	0.375594	0.365741	0.372448	0.323819	0.342989	0.344795	0.274282	0.366233	0.312985
p-value	0.0285968	0.0334057	0.0300663	0.0617288	0.0470505	0.0458258	0.116467	0.0331512	0.0714941
Gene	cg09310194	cg17697226	cg01501399	cg01619887	cg23632416	cg06184825	cg17280172	cg14382428	cg01246178
chromosome	chr10	chr8	chr13	chr17	chr8	chr6	chr11	chr12	chr3
Position	62404481	109576289	27557211	45001228	24894461	36772775	123082796	40624118	107377077
	-0.328715	-0.299596	-0.356342	-0.321122	-0.296075	-0.303878	-0.305525	-0.390745	-0.346249
p-value	0.0576756	0.0851822	0.0385883	0.0640555	0.0890969	0.0806017	0.0788918	0.0223198	0.0448587
Gene	cg23596073	cg24981989	cg15028083	cg27473842	cg11581446	cg09463055	cg19220607	cg09373730	cg26743129
chromosome	chr6	chr8	chr11	chr11	chr9	chr13	chr19	chr2	chr5
Position	130538136	12974344	32331230	31326983	99449206	60215550	36365307	50924705	94418768
	0.354686	0.350522	0.371909	0.323074	0.338344	0.339749	0.25124	0.365532	0.307683
p-value	0.0395654	0.0421111	0.0303239	0.0623641	0.0503199	0.0493124	0.151778	0.0335147	0.0766933
Gene	cg13571698	cg26278387	cg23987493	cg27466766	cg22682682	cg23882573	cg23191941	cg07641033	cg05350850
chromosome	chr1	chr11	chr2	chr8	chr8	chr11	chr7	chr10	chr1
Position	185403197	119093208	162101063	144679319	57070217	16175671	17720468	69597799	24383201
	-0.325822	-0.294481	-0.34303	-0.319881	-0.2893	-0.302907	-0.297447	-0.390024	-0.338773
p-value	0.0600442	0.0909136	0.0470224	0.0651485	0.0970149	0.0816232	0.0875557	0.02259	0.0500111
Gene	cg26094004	cg25844265	cg04361487	cg14583414	cg26653326	cg04927098	cg27262870	cg01752041	cg26194071
chromosome	chr17	chr12	chr8	chr3	chr8	chr20	chr11	chr8	chr6
Position	42075116	62661420	128425921	81541482	124742606	22355990	121986736	63055444	21353994

## Sheet: S5
CG Site	Buzz Average	Buzz Max	Digit Recall	Listening Recall	Listening Recall Processing	Negative	Positive	Spatial Recall	Spatial Recall Processing	Total Count
cg01704474	1	1	0	0	0	0	0	0	0	2
cg03261565	1	1	0	0	0	0	0	0	0	2
cg11581446	1	0	0	0	1	0	0	0	0	2
cg05690492	1	1	0	0	0	0	0	0	0	2
cg03772739	1	1	0	0	0	0	0	0	0	2
cg00678596	1	1	0	0	0	0	0	0	0	2
cg14193459	1	0	1	0	0	0	0	0	0	2
cg19334038	1	1	0	0	0	0	0	0	0	2
cg11686689	1	1	0	0	0	0	0	0	0	2
cg26278387	1	1	0	0	0	0	0	0	0	2
cg24981989	1	1	0	0	0	0	0	0	0	2
cg09310194	1	1	0	0	0	0	0	0	0	2
cg13571698	1	0	0	1	0	0	0	0	0	2
cg26094004	1	1	0	0	1	0	1	0	0	4
cg03701082	0	1	0	0	0	1	0	0	0	2
cg03362824	0	1	0	1	1	0	0	0	0	3
cg17697226	0	1	0	0	0	1	0	0	0	2
cg14862307	0	0	1	0	0	0	0	1	1	3
cg03031330	0	0	1	0	0	0	0	0	1	2
cg23632416	0	0	1	1	1	0	0	0	0	3
cg23140777	0	0	0	1	1	0	0	0	0	2
cg06938601	0	0	0	1	1	0	0	0	0	2
cg10094930	0	0	0	1	1	0	0	0	0	2
cg10544367	0	0	0	1	1	0	0	0	0	2
cg23191941	0	0	0	1	1	0	1	0	0	3
cg09911807	0	0	0	1	1	0	0	0	0	2
cg12128316	0	0	0	1	1	0	1	0	0	3
cg25071674	0	0	0	1	1	0	0	0	0	2
cg14583414	0	0	0	1	0	0	0	1	0	2
cg22682682	0	0	0	0	1	0	1	0	0	2
cg26653326	0	0	0	0	1	0	0	0	1	2
cg23768860	0	0	0	0	0	1	1	0	0	2
cg00103243	0	0	0	0	0	1	1	0	0	2
cg22357599	0	0	0	0	0	1	1	0	0	2
